# Supplementary material for: H2O2 and Engrailed 2 paracrine activity synergize to shape the zebrafish optic tectum
Source: Commun Biol. 2020 Sep 29;3:536. doi: 10.1038/s42003-020-01268-7 (PMC7524761; doi:10.1038/s42003-020-01268-7)
Supplement: Supplementary file 3 — Supplementary Data 1 [file 42003_2020_1268_MOESM3_ESM.xlsx]

## Sheet: 1b
		normalized engrailed fluorescence
	distance from MHB (µm)	24 hpf					26 hpf					28 hpf
		Mean	x 100	SEM	x 100	N	Mean	x 100	SEM	x 100	N	Mean	x 100	SEM	x 100	N
	0	1.0459	104.59	0.0092704	0.92704	8	1	100	0.00935106	0.935106	12	1.00251	100.251	0.00490796	0.490796	13
	0.0649698	1.0459	104.59	0.00927025	0.927025	8	0.999998	99.9998	0.00935104	0.935104	12	1.00251	100.251	0.00490797	0.490797	13
	0.12994	1.0459	104.59	0.0092701	0.92701	8	0.999996	99.9996	0.00935099	0.935099	12	1.00251	100.251	0.00490796	0.490796	13
	0.194909	1.0459	104.59	0.00926995	0.926995	8	0.999994	99.9994	0.00935094	0.935094	12	1.00251	100.251	0.00490796	0.490796	13
	0.259879	1.0459	104.59	0.0092698	0.92698	8	0.999993	99.9993	0.00935089	0.935089	12	1.00251	100.251	0.00490795	0.490795	13
	0.324849	1.04589	104.589	0.00926951	0.926951	8	0.999988	99.9988	0.00935062	0.935062	12	1.0025	100.25	0.00490793	0.490793	13
	0.389819	1.04589	104.589	0.00926922	0.926922	8	0.999982	99.9982	0.00935032	0.935032	12	1.0025	100.25	0.00490789	0.490789	13
	0.454788	1.04588	104.588	0.00926893	0.926893	8	0.999977	99.9977	0.00935002	0.935002	12	1.00249	100.249	0.00490785	0.490785	13
	0.519758	1.04588	104.588	0.00926864	0.926864	8	0.999972	99.9972	0.00934973	0.934973	12	1.00248	100.248	0.00490781	0.490781	13
	0.584728	1.04587	104.587	0.00926822	0.926822	8	0.999964	99.9964	0.00934921	0.934921	12	1.00248	100.248	0.00490774	0.490774	13
	0.649698	1.04586	104.586	0.0092678	0.92678	8	0.999955	99.9955	0.00934867	0.934867	12	1.00247	100.247	0.00490766	0.490766	13
	0.714668	1.04586	104.586	0.00926738	0.926738	8	0.999947	99.9947	0.00934812	0.934812	12	1.00246	100.246	0.00490758	0.490758	13
	0.779637	1.04585	104.585	0.00926696	0.926696	8	0.999938	99.9938	0.00934758	0.934758	12	1.00245	100.245	0.0049075	0.49075	13
	0.844607	1.04584	104.584	0.00926642	0.926642	8	0.999927	99.9927	0.00934683	0.934683	12	1.00244	100.244	0.00490738	0.490738	13
	0.909577	1.04583	104.583	0.00926588	0.926588	8	0.999915	99.9915	0.00934604	0.934604	12	1.00243	100.243	0.00490726	0.490726	13
	0.974547	1.04582	104.582	0.00926533	0.926533	8	0.999903	99.9903	0.00934526	0.934526	12	1.00242	100.242	0.00490713	0.490713	13
	1.03952	1.04581	104.581	0.00926479	0.926479	8	0.999892	99.9892	0.00934448	0.934448	12	1.0024	100.24	0.00490701	0.490701	13
	1.10449	1.04579	104.579	0.00926414	0.926414	8	0.999877	99.9877	0.00934349	0.934349	12	1.00239	100.239	0.00490684	0.490684	13
	1.16946	1.04578	104.578	0.00926348	0.926348	8	0.999862	99.9862	0.00934247	0.934247	12	1.00237	100.237	0.00490667	0.490667	13
	1.23443	1.04577	104.577	0.00926283	0.926283	8	0.999848	99.9848	0.00934145	0.934145	12	1.00236	100.236	0.00490649	0.490649	13
	1.2994	1.04576	104.576	0.00926218	0.926218	8	0.999833	99.9833	0.00934043	0.934043	12	1.00235	100.235	0.00490632	0.490632	13
	1.36437	1.04574	104.574	0.00926142	0.926142	8	0.999815	99.9815	0.00933921	0.933921	12	1.00233	100.233	0.0049061	0.49061	13
	1.42933	1.04572	104.572	0.00926067	0.926067	8	0.999797	99.9797	0.00933796	0.933796	12	1.00231	100.231	0.00490587	0.490587	13
	1.4943	1.04571	104.571	0.00925991	0.925991	8	0.99978	99.978	0.00933671	0.933671	12	1.00229	100.229	0.00490564	0.490564	13
	1.55927	1.04569	104.569	0.00925915	0.925915	8	0.999762	99.9762	0.00933546	0.933546	12	1.00227	100.227	0.00490542	0.490542	13
	1.62424	1.04567	104.567	0.0092583	0.92583	8	0.999741	99.9741	0.00933401	0.933401	12	1.00225	100.225	0.00490514	0.490514	13
	1.68921	1.04566	104.566	0.00925746	0.925746	8	0.999721	99.9721	0.00933253	0.933253	12	1.00223	100.223	0.00490486	0.490486	13
	1.75418	1.04564	104.564	0.00925661	0.925661	8	0.9997	99.97	0.00933106	0.933106	12	1.00221	100.221	0.00490457	0.490457	13
	1.81915	1.04562	104.562	0.00925576	0.925576	8	0.999679	99.9679	0.00932958	0.932958	12	1.00219	100.219	0.00490429	0.490429	13
	1.88412	1.0456	104.56	0.00925482	0.925482	8	0.999656	99.9656	0.0093279	0.93279	12	1.00217	100.217	0.00490396	0.490396	13
	1.94909	1.04558	104.558	0.00925389	0.925389	8	0.999632	99.9632	0.0093262	0.93262	12	1.00215	100.215	0.00490362	0.490362	13
	2.01406	1.04556	104.556	0.00925296	0.925296	8	0.999609	99.9609	0.0093245	0.93245	12	1.00212	100.212	0.00490327	0.490327	13
	2.07903	1.04553	104.553	0.00925202	0.925202	8	0.999585	99.9585	0.0093228	0.93228	12	1.0021	100.21	0.00490293	0.490293	13
	2.144	1.04551	104.551	0.00925101	0.925101	8	0.999559	99.9559	0.0093209	0.93209	12	1.00207	100.207	0.00490254	0.490254	13
	2.20897	1.04549	104.549	0.00925	0.925	8	0.999532	99.9532	0.00931898	0.931898	12	1.00205	100.205	0.00490214	0.490214	13
	2.27394	1.04546	104.546	0.009249	0.9249	8	0.999506	99.9506	0.00931705	0.931705	12	1.00202	100.202	0.00490174	0.490174	13
	2.33891	1.04544	104.544	0.00924797	0.924797	8	0.999479	99.9479	0.00931513	0.931513	12	1.002	100.2	0.00490134	0.490134	13
	2.40388	1.04541	104.541	0.00924689	0.924689	8	0.99945	99.945	0.00931301	0.931301	12	1.00197	100.197	0.00490088	0.490088	13
	2.46885	1.04539	104.539	0.00924581	0.924581	8	0.999421	99.9421	0.00931087	0.931087	12	1.00194	100.194	0.00490042	0.490042	13
	2.53382	1.04536	104.536	0.00924474	0.924474	8	0.999392	99.9392	0.00930872	0.930872	12	1.00191	100.191	0.00489996	0.489996	13
	2.59879	1.04533	104.533	0.00924365	0.924365	8	0.999363	99.9363	0.00930658	0.930658	12	1.00188	100.188	0.00489949	0.489949	13
	2.66376	1.04531	104.531	0.0092425	0.92425	8	0.999331	99.9331	0.00930425	0.930425	12	1.00185	100.185	0.00489898	0.489898	13
	2.72873	1.04528	104.528	0.00924136	0.924136	8	0.999299	99.9299	0.00930189	0.930189	12	1.00182	100.182	0.00489845	0.489845	13
	2.7937	1.04525	104.525	0.00924023	0.924023	8	0.999267	99.9267	0.00929953	0.929953	12	1.00179	100.179	0.00489792	0.489792	13
	2.85867	1.04522	104.522	0.00923907	0.923907	8	0.999235	99.9235	0.00929717	0.929717	12	1.00176	100.176	0.0048974	0.48974	13
	2.92364	1.04519	104.519	0.00923787	0.923787	8	0.999201	99.9201	0.00929462	0.929462	12	1.00172	100.172	0.00489682	0.489682	13
	2.98861	1.04516	104.516	0.00923668	0.923668	8	0.999166	99.9166	0.00929204	0.929204	12	1.00169	100.169	0.00489623	0.489623	13
	3.05358	1.04513	104.513	0.00923548	0.923548	8	0.999131	99.9131	0.00928946	0.928946	12	1.00165	100.165	0.00489564	0.489564	13
	3.11855	1.04509	104.509	0.00923427	0.923427	8	0.999097	99.9097	0.00928689	0.928689	12	1.00162	100.162	0.00489506	0.489506	13
	3.18352	1.04506	104.506	0.00923302	0.923302	8	0.99906	99.906	0.00928412	0.928412	12	1.00158	100.158	0.00489441	0.489441	13
	3.24849	1.04503	104.503	0.00923177	0.923177	8	0.999022	99.9022	0.00928133	0.928133	12	1.00155	100.155	0.00489376	0.489376	13
	3.31346	1.04499	104.499	0.00923053	0.923053	8	0.998985	99.8985	0.00927854	0.927854	12	1.00151	100.151	0.0048931	0.48931	13
	3.37843	1.04496	104.496	0.00922927	0.922927	8	0.998948	99.8948	0.00927575	0.927575	12	1.00148	100.148	0.00489245	0.489245	13
	3.4434	1.04492	104.492	0.00922797	0.922797	8	0.998908	99.8908	0.00927278	0.927278	12	1.00144	100.144	0.00489175	0.489175	13
	3.50837	1.04489	104.489	0.00922668	0.922668	8	0.998868	99.8868	0.00926977	0.926977	12	1.0014	100.14	0.00489103	0.489103	13
	3.57334	1.04485	104.485	0.0092254	0.92254	8	0.998828	99.8828	0.00926677	0.926677	12	1.00136	100.136	0.00489031	0.489031	13
	3.63831	1.04482	104.482	0.00922409	0.922409	8	0.998789	99.8789	0.00926376	0.926376	12	1.00132	100.132	0.0048896	0.48896	13
	3.70328	1.04478	104.478	0.00922275	0.922275	8	0.998746	99.8746	0.00926058	0.926058	12	1.00128	100.128	0.00488883	0.488883	13
	3.76825	1.04474	104.474	0.00922142	0.922142	8	0.998704	99.8704	0.00925736	0.925736	12	1.00124	100.124	0.00488805	0.488805	13
	3.83322	1.0447	104.47	0.0092201	0.92201	8	0.998662	99.8662	0.00925414	0.925414	12	1.0012	100.12	0.00488727	0.488727	13
	3.89819	1.04466	104.466	0.00921875	0.921875	8	0.998619	99.8619	0.00925093	0.925093	12	1.00116	100.116	0.00488649	0.488649	13
	3.96316	1.04462	104.462	0.00921738	0.921738	8	0.998574	99.8574	0.00924753	0.924753	12	1.00111	100.111	0.00488566	0.488566	13
	4.02813	1.04458	104.458	0.00921602	0.921602	8	0.99853	99.853	0.0092441	0.92441	12	1.00107	100.107	0.00488481	0.488481	13
	4.0931	1.04454	104.454	0.00921466	0.921466	8	0.998485	99.8485	0.00924068	0.924068	12	1.00103	100.103	0.00488397	0.488397	13
	4.15807	1.0445	104.45	0.00921327	0.921327	8	0.99844	99.844	0.00923725	0.923725	12	1.00099	100.099	0.00488313	0.488313	13
	4.22304	1.04446	104.446	0.00921187	0.921187	8	0.998393	99.8393	0.00923364	0.923364	12	1.00094	100.094	0.00488223	0.488223	13
	4.288	1.04442	104.442	0.00921048	0.921048	8	0.998345	99.8345	0.00923	0.923	12	1.0009	100.09	0.00488132	0.488132	13
	4.35297	1.04437	104.437	0.0092091	0.92091	8	0.998298	99.8298	0.00922637	0.922637	12	1.00085	100.085	0.00488042	0.488042	13
	4.41794	1.04433	104.433	0.00920768	0.920768	8	0.99825	99.825	0.00922273	0.922273	12	1.0008	100.08	0.00487952	0.487952	13
	4.48291	1.04428	104.428	0.00920625	0.920625	8	0.998201	99.8201	0.00921891	0.921891	12	1.00076	100.076	0.00487856	0.487856	13
	4.54788	1.04424	104.424	0.00920483	0.920483	8	0.998151	99.8151	0.00921506	0.921506	12	1.00071	100.071	0.00487759	0.487759	13
	4.61285	1.04419	104.419	0.00920342	0.920342	8	0.998101	99.8101	0.00921121	0.921121	12	1.00066	100.066	0.00487663	0.487663	13
	4.67782	1.04415	104.415	0.00920198	0.920198	8	0.998051	99.8051	0.00920737	0.920737	12	1.00062	100.062	0.00487567	0.487567	13
	4.74279	1.0441	104.41	0.00920052	0.920052	8	0.997999	99.7999	0.00920334	0.920334	12	1.00057	100.057	0.00487465	0.487465	13
	4.80776	1.04405	104.405	0.00919909	0.919909	8	0.997947	99.7947	0.00919927	0.919927	12	1.00052	100.052	0.00487362	0.487362	13
	4.87273	1.04401	104.401	0.00919766	0.919766	8	0.997895	99.7895	0.00919521	0.919521	12	1.00047	100.047	0.0048726	0.48726	13
	4.9377	1.04396	104.396	0.00919619	0.919619	8	0.997842	99.7842	0.00919116	0.919116	12	1.00042	100.042	0.00487158	0.487158	13
	5.00267	1.04391	104.391	0.00919472	0.919472	8	0.997788	99.7788	0.00918691	0.918691	12	1.00037	100.037	0.00487051	0.487051	13
	5.06764	1.04386	104.386	0.00919327	0.919327	8	0.997733	99.7733	0.00918264	0.918264	12	1.00032	100.032	0.00486942	0.486942	13
	5.13261	1.04381	104.381	0.00919182	0.919182	8	0.997678	99.7678	0.00917837	0.917837	12	1.00026	100.026	0.00486834	0.486834	13
	5.19758	1.04376	104.376	0.00919033	0.919033	8	0.997624	99.7624	0.0091741	0.91741	12	1.00021	100.021	0.00486726	0.486726	13
	5.26255	1.04371	104.371	0.00918884	0.918884	8	0.997567	99.7567	0.00916965	0.916965	12	1.00016	100.016	0.00486613	0.486613	13
	5.32752	1.04366	104.366	0.00918738	0.918738	8	0.99751	99.751	0.00916516	0.916516	12	1.00011	100.011	0.00486499	0.486499	13
	5.39249	1.04361	104.361	0.00918592	0.918592	8	0.997453	99.7453	0.00916068	0.916068	12	1.00005	100.005	0.00486385	0.486385	13
	5.45746	1.04355	104.355	0.00918441	0.918441	8	0.997396	99.7396	0.0091562	0.91562	12	1	100	0.00486272	0.486272	13
	5.52243	1.0435	104.35	0.00918291	0.918291	8	0.997337	99.7337	0.00915153	0.915153	12	0.999945	99.9945	0.00486154	0.486154	13
	5.5874	1.04345	104.345	0.00918143	0.918143	8	0.997277	99.7277	0.00914683	0.914683	12	0.99989	99.989	0.00486034	0.486034	13
	5.65237	1.04339	104.339	0.00917996	0.917996	8	0.997218	99.7218	0.00914213	0.914213	12	0.999834	99.9834	0.00485915	0.485915	13
	5.71734	1.04334	104.334	0.00917844	0.917844	8	0.997158	99.7158	0.00913744	0.913744	12	0.999779	99.9779	0.00485797	0.485797	13
	5.78231	1.04328	104.328	0.00917693	0.917693	8	0.997097	99.7097	0.00913256	0.913256	12	0.999723	99.9723	0.00485673	0.485673	13
	5.84728	1.04322	104.322	0.00917545	0.917545	8	0.997035	99.7035	0.00912764	0.912764	12	0.999666	99.9666	0.00485549	0.485549	13
	5.91225	1.04317	104.317	0.00917397	0.917397	8	0.996973	99.6973	0.00912273	0.912273	12	0.999609	99.9609	0.00485425	0.485425	13
	5.97722	1.04311	104.311	0.00917245	0.917245	8	0.996912	99.6912	0.00911782	0.911782	12	0.999552	99.9552	0.00485302	0.485302	13
	6.04219	1.04305	104.305	0.00917093	0.917093	8	0.996848	99.6848	0.00911273	0.911273	12	0.999493	99.9493	0.00485173	0.485173	13
	6.10716	1.043	104.3	0.00916944	0.916944	8	0.996784	99.6784	0.0091076	0.91076	12	0.999434	99.9434	0.00485043	0.485043	13
	6.17213	1.04294	104.294	0.00916796	0.916796	8	0.99672	99.672	0.00910247	0.910247	12	0.999375	99.9375	0.00484915	0.484915	13
	6.2371	1.04288	104.288	0.00916642	0.916642	8	0.996655	99.6655	0.00909735	0.909735	12	0.999317	99.9317	0.00484787	0.484787	13
	6.30207	1.04282	104.282	0.00916491	0.916491	8	0.996589	99.6589	0.00909203	0.909203	12	0.999256	99.9256	0.00484653	0.484653	13
	6.36704	1.04276	104.276	0.00916342	0.916342	8	0.996523	99.6523	0.00908669	0.908669	12	0.999196	99.9196	0.00484519	0.484519	13
	6.43201	1.0427	104.27	0.00916193	0.916193	8	0.996456	99.6456	0.00908135	0.908135	12	0.999135	99.9135	0.00484386	0.484386	13
	6.49698	1.04264	104.264	0.0091604	0.91604	8	0.99639	99.639	0.00907601	0.907601	12	0.999075	99.9075	0.00484253	0.484253	13
	6.56195	1.04257	104.257	0.00915888	0.915888	8	0.996322	99.6322	0.00907048	0.907048	12	0.999013	99.9013	0.00484115	0.484115	13
	6.62692	1.04251	104.251	0.00915739	0.915739	8	0.996253	99.6253	0.00906492	0.906492	12	0.998951	99.8951	0.00483977	0.483977	13
	6.69189	1.04245	104.245	0.0091559	0.91559	8	0.996184	99.6184	0.00905936	0.905936	12	0.998888	99.8888	0.00483839	0.483839	13
	6.75686	1.04238	104.238	0.00915437	0.915437	8	0.996115	99.6115	0.00905381	0.905381	12	0.998826	99.8826	0.00483702	0.483702	13
	6.82183	1.04232	104.232	0.00915285	0.915285	8	0.996045	99.6045	0.00904807	0.904807	12	0.998762	99.8762	0.0048356	0.48356	13
	6.8868	1.04226	104.226	0.00915137	0.915137	8	0.995974	99.5974	0.00904229	0.904229	12	0.998699	99.8699	0.00483417	0.483417	13
	6.95177	1.04219	104.219	0.00914988	0.914988	8	0.995903	99.5903	0.00903651	0.903651	12	0.998635	99.8635	0.00483275	0.483275	13
	7.01674	1.04213	104.213	0.00914835	0.914835	8	0.995831	99.5831	0.00903075	0.903075	12	0.998571	99.8571	0.00483134	0.483134	13
	7.08171	1.04206	104.206	0.00914684	0.914684	8	0.995758	99.5758	0.00902479	0.902479	12	0.998505	99.8505	0.00482988	0.482988	13
	7.14667	1.04199	104.199	0.00914537	0.914537	8	0.995685	99.5685	0.00901879	0.901879	12	0.99844	99.844	0.00482841	0.482841	13
	7.21164	1.04193	104.193	0.00914389	0.914389	8	0.995612	99.5612	0.00901281	0.901281	12	0.998374	99.8374	0.00482695	0.482695	13
	7.27661	1.04186	104.186	0.00914237	0.914237	8	0.995538	99.5538	0.00900682	0.900682	12	0.998309	99.8309	0.0048255	0.48255	13
	7.34158	1.04179	104.179	0.00914086	0.914086	8	0.995463	99.5463	0.00900065	0.900065	12	0.998242	99.8242	0.004824	0.4824	13
	7.40655	1.04172	104.172	0.00913939	0.913939	8	0.995387	99.5387	0.00899444	0.899444	12	0.998175	99.8175	0.0048225	0.48225	13
	7.47152	1.04165	104.165	0.00913793	0.913793	8	0.995312	99.5312	0.00898824	0.898824	12	0.998108	99.8108	0.004821	0.4821	13
	7.53649	1.04158	104.158	0.00913642	0.913642	8	0.995236	99.5236	0.00898205	0.898205	12	0.99804	99.804	0.00481951	0.481951	13
	7.60146	1.04151	104.151	0.00913492	0.913492	8	0.995159	99.5159	0.00897566	0.897566	12	0.997972	99.7972	0.00481797	0.481797	13
	7.66643	1.04144	104.144	0.00913347	0.913347	8	0.995081	99.5081	0.00896924	0.896924	12	0.997903	99.7903	0.00481642	0.481642	13
	7.7314	1.04137	104.137	0.00913201	0.913201	8	0.995003	99.5003	0.00896283	0.896283	12	0.997834	99.7834	0.00481489	0.481489	13
	7.79637	1.0413	104.13	0.00913051	0.913051	8	0.994925	99.4925	0.00895642	0.895642	12	0.997766	99.7766	0.00481337	0.481337	13
	7.86134	1.04123	104.123	0.00912904	0.912904	8	0.994845	99.4845	0.00894983	0.894983	12	0.997696	99.7696	0.00481179	0.481179	13
	7.92631	1.04115	104.115	0.00912759	0.912759	8	0.994764	99.4764	0.0089432	0.89432	12	0.997625	99.7625	0.0048102	0.48102	13
	7.99128	1.04108	104.108	0.00912615	0.912615	8	0.994684	99.4684	0.00893658	0.893658	12	0.997555	99.7555	0.00480863	0.480863	13
	8.05625	1.04101	104.101	0.00912467	0.912467	8	0.994604	99.4604	0.00892997	0.892997	12	0.997485	99.7485	0.00480707	0.480707	13
	8.12122	1.04093	104.093	0.00912321	0.912321	8	0.994522	99.4522	0.00892317	0.892317	12	0.997413	99.7413	0.00480545	0.480545	13
	8.18619	1.04086	104.086	0.00912178	0.912178	8	0.994439	99.4439	0.00891633	0.891633	12	0.997341	99.7341	0.00480382	0.480382	13
	8.25116	1.04078	104.078	0.00912036	0.912036	8	0.994357	99.4357	0.00890951	0.890951	12	0.99727	99.727	0.00480221	0.480221	13
	8.31613	1.04071	104.071	0.00911889	0.911889	8	0.994274	99.4274	0.00890269	0.890269	12	0.997198	99.7198	0.00480061	0.480061	13
	8.3811	1.04063	104.063	0.00911745	0.911745	8	0.99419	99.419	0.00889569	0.889569	12	0.997125	99.7125	0.00479895	0.479895	13
	8.44607	1.04055	104.055	0.00911604	0.911604	8	0.994105	99.4105	0.00888866	0.888866	12	0.997051	99.7051	0.00479728	0.479728	13
	8.51104	1.04048	104.048	0.00911464	0.911464	8	0.99402	99.402	0.00888164	0.888164	12	0.996978	99.6978	0.00479563	0.479563	13
	8.57601	1.0404	104.04	0.0091132	0.91132	8	0.993935	99.3935	0.00887462	0.887462	12	0.996905	99.6905	0.00479399	0.479399	13
	8.64098	1.04032	104.032	0.00911177	0.911177	8	0.993848	99.3848	0.00886743	0.886743	12	0.99683	99.683	0.00479228	0.479228	13
	8.70595	1.04024	104.024	0.00911039	0.911039	8	0.993761	99.3761	0.0088602	0.88602	12	0.996756	99.6756	0.00479057	0.479057	13
	8.77092	1.04016	104.016	0.009109	0.9109	8	0.993674	99.3674	0.00885299	0.885299	12	0.996681	99.6681	0.00478888	0.478888	13
	8.83589	1.04008	104.008	0.00910758	0.910758	8	0.993587	99.3587	0.00884578	0.884578	12	0.996606	99.6606	0.00478719	0.478719	13
	8.90086	1.04	104	0.00910618	0.910618	8	0.993498	99.3498	0.0088384	0.88384	12	0.99653	99.653	0.00478544	0.478544	13
	8.96583	1.03992	103.992	0.00910481	0.910481	8	0.993409	99.3409	0.008831	0.8831	12	0.996454	99.6454	0.00478369	0.478369	13
	9.0308	1.03984	103.984	0.00910345	0.910345	8	0.993319	99.3319	0.0088236	0.88236	12	0.996378	99.6378	0.00478195	0.478195	13
	9.09577	1.03976	103.976	0.00910205	0.910205	8	0.99323	99.323	0.00881621	0.881621	12	0.996301	99.6301	0.00478022	0.478022	13
	9.16074	1.03968	103.968	0.00910067	0.910067	8	0.993139	99.3139	0.00880865	0.880865	12	0.996224	99.6224	0.00477842	0.477842	13
	9.22571	1.03959	103.959	0.00909933	0.909933	8	0.993047	99.3047	0.00880107	0.880107	12	0.996146	99.6146	0.00477662	0.477662	13
	9.29068	1.03951	103.951	0.00909799	0.909799	8	0.992955	99.2955	0.0087935	0.87935	12	0.996068	99.6068	0.00477483	0.477483	13
	9.35565	1.03943	103.943	0.00909661	0.909661	8	0.992864	99.2864	0.00878594	0.878594	12	0.995991	99.5991	0.00477306	0.477306	13
	9.42062	1.03934	103.934	0.00909526	0.909526	8	0.99277	99.277	0.00877822	0.877822	12	0.995912	99.5912	0.00477121	0.477121	13
	9.48559	1.03926	103.926	0.00909394	0.909394	8	0.992676	99.2676	0.00877047	0.877047	12	0.995833	99.5833	0.00476936	0.476936	13
	9.55056	1.03917	103.917	0.00909262	0.909262	8	0.992582	99.2582	0.00876274	0.876274	12	0.995754	99.5754	0.00476753	0.476753	13
	9.61553	1.03909	103.909	0.00909127	0.909127	8	0.992488	99.2488	0.00875502	0.875502	12	0.995675	99.5675	0.00476571	0.476571	13
	9.6805	1.039	103.9	0.00908993	0.908993	8	0.992392	99.2392	0.00874715	0.874715	12	0.995594	99.5594	0.00476381	0.476381	13
	9.74547	1.03892	103.892	0.00908863	0.908863	8	0.992296	99.2296	0.00873925	0.873925	12	0.995514	99.5514	0.00476191	0.476191	13
	9.81044	1.03883	103.883	0.00908734	0.908734	8	0.9922	99.22	0.00873136	0.873136	12	0.995433	99.5433	0.00476003	0.476003	13
	9.87541	1.03874	103.874	0.00908601	0.908601	8	0.992104	99.2104	0.00872349	0.872349	12	0.995353	99.5353	0.00475816	0.475816	13
	9.94038	1.03866	103.866	0.0090847	0.90847	8	0.992006	99.2006	0.00871548	0.871548	12	0.995271	99.5271	0.00475622	0.475622	13
	10.0053	1.03857	103.857	0.00908342	0.908342	8	0.991908	99.1908	0.00870744	0.870744	12	0.995189	99.5189	0.00475427	0.475427	13
	10.0703	1.03848	103.848	0.00908214	0.908214	8	0.991809	99.1809	0.00869942	0.869942	12	0.995107	99.5107	0.00475234	0.475234	13
	10.1353	1.03839	103.839	0.00908084	0.908084	8	0.991711	99.1711	0.00869141	0.869141	12	0.995026	99.5026	0.00475043	0.475043	13
	10.2003	1.0383	103.83	0.00907955	0.907955	8	0.99161	99.161	0.00868327	0.868327	12	0.994942	99.4942	0.00474844	0.474844	13
	10.2652	1.03821	103.821	0.00907829	0.907829	8	0.99151	99.151	0.0086751	0.86751	12	0.994859	99.4859	0.00474645	0.474645	13
	10.3302	1.03812	103.812	0.00907704	0.907704	8	0.991409	99.1409	0.00866695	0.866695	12	0.994776	99.4776	0.00474447	0.474447	13
	10.3952	1.03803	103.803	0.00907575	0.907575	8	0.991309	99.1309	0.00865882	0.865882	12	0.994693	99.4693	0.00474251	0.474251	13
	10.4601	1.03794	103.794	0.00907448	0.907448	8	0.991206	99.1206	0.00865056	0.865056	12	0.994608	99.4608	0.00474047	0.474047	13
	10.5251	1.03785	103.785	0.00907324	0.907324	8	0.991103	99.1103	0.00864228	0.864228	12	0.994523	99.4523	0.00473843	0.473843	13
	10.5901	1.03776	103.776	0.00907201	0.907201	8	0.991	99.1	0.00863402	0.863402	12	0.994439	99.4439	0.00473641	0.473641	13
	10.655	1.03766	103.766	0.00907075	0.907075	8	0.990898	99.0898	0.00862577	0.862577	12	0.994354	99.4354	0.00473441	0.473441	13
	10.72	1.03757	103.757	0.0090695	0.90695	8	0.990793	99.0793	0.00861741	0.861741	12	0.994268	99.4268	0.00473233	0.473233	13
	10.785	1.03748	103.748	0.00906828	0.906828	8	0.990688	99.0688	0.00860903	0.860903	12	0.994182	99.4182	0.00473024	0.473024	13
	10.85	1.03738	103.738	0.00906707	0.906707	8	0.990583	99.0583	0.00860067	0.860067	12	0.994096	99.4096	0.00472818	0.472818	13
	10.9149	1.03729	103.729	0.00906583	0.906583	8	0.990478	99.0478	0.00859232	0.859232	12	0.99401	99.401	0.00472613	0.472613	13
	10.9799	1.0372	103.72	0.0090646	0.90646	8	0.990371	99.0371	0.00858387	0.858387	12	0.993923	99.3923	0.00472402	0.472402	13
	11.0449	1.0371	103.71	0.0090634	0.90634	8	0.990264	99.0264	0.0085754	0.85754	12	0.993835	99.3835	0.0047219	0.47219	13
	11.1098	1.03701	103.701	0.00906221	0.906221	8	0.990156	99.0156	0.00856696	0.856696	12	0.993748	99.3748	0.00471979	0.471979	13
	11.1748	1.03691	103.691	0.00906099	0.906099	8	0.990049	99.0049	0.00855852	0.855852	12	0.993661	99.3661	0.00471771	0.471771	13
	11.2398	1.03681	103.681	0.00905979	0.905979	8	0.98994	98.994	0.00854999	0.854999	12	0.993572	99.3572	0.00471556	0.471556	13
	11.3047	1.03672	103.672	0.0090586	0.90586	8	0.989831	98.9831	0.00854145	0.854145	12	0.993483	99.3483	0.0047134	0.47134	13
	11.3697	1.03662	103.662	0.00905743	0.905743	8	0.989721	98.9721	0.00853293	0.853293	12	0.993394	99.3394	0.00471127	0.471127	13
	11.4347	1.03652	103.652	0.00905624	0.905624	8	0.989612	98.9612	0.00852442	0.852442	12	0.993305	99.3305	0.00470915	0.470915	13
	11.4996	1.03643	103.643	0.00905505	0.905505	8	0.989501	98.9501	0.00851583	0.851583	12	0.993215	99.3215	0.00470697	0.470697	13
	11.5646	1.03633	103.633	0.00905389	0.905389	8	0.989389	98.9389	0.00850722	0.850722	12	0.993125	99.3125	0.00470479	0.470479	13
	11.6296	1.03623	103.623	0.00905273	0.905273	8	0.989277	98.9277	0.00849864	0.849864	12	0.993035	99.3035	0.00470263	0.470263	13
	11.6946	1.03613	103.613	0.00905157	0.905157	8	0.989166	98.9166	0.00849008	0.849008	12	0.992945	99.2945	0.00470049	0.470049	13
	11.7595	1.03603	103.603	0.0090504	0.90504	8	0.989053	98.9053	0.00848143	0.848143	12	0.992854	99.2854	0.00469829	0.469829	13
	11.8245	1.03593	103.593	0.00904925	0.904925	8	0.988939	98.8939	0.00847278	0.847278	12	0.992762	99.2762	0.00469608	0.469608	13
	11.8895	1.03583	103.583	0.00904812	0.904812	8	0.988825	98.8825	0.00846414	0.846414	12	0.99267	99.267	0.0046939	0.46939	13
	11.9544	1.03573	103.573	0.00904698	0.904698	8	0.988711	98.8711	0.00845553	0.845553	12	0.992579	99.2579	0.00469175	0.469175	13
	12.0194	1.03563	103.563	0.00904583	0.904583	8	0.988596	98.8596	0.00844685	0.844685	12	0.992486	99.2486	0.00468953	0.468953	13
	12.0844	1.03553	103.553	0.00904471	0.904471	8	0.98848	98.848	0.00843816	0.843816	12	0.992393	99.2393	0.00468732	0.468732	13
	12.1493	1.03543	103.543	0.00904359	0.904359	8	0.988364	98.8364	0.00842949	0.842949	12	0.9923	99.23	0.00468513	0.468513	13
	12.2143	1.03533	103.533	0.00904247	0.904247	8	0.988248	98.8248	0.00842085	0.842085	12	0.992207	99.2207	0.00468296	0.468296	13
	12.2793	1.03523	103.523	0.00904135	0.904135	8	0.988131	98.8131	0.00841213	0.841213	12	0.992113	99.2113	0.00468075	0.468075	13
	12.3443	1.03513	103.513	0.00904024	0.904024	8	0.988013	98.8013	0.00840342	0.840342	12	0.992019	99.2019	0.00467853	0.467853	13
	12.4092	1.03502	103.502	0.00903915	0.903915	8	0.987895	98.7895	0.00839473	0.839473	12	0.991925	99.1925	0.00467635	0.467635	13
	12.4742	1.03492	103.492	0.00903806	0.903806	8	0.987777	98.7777	0.00838606	0.838606	12	0.99183	99.183	0.00467418	0.467418	13
	12.5392	1.03482	103.482	0.00903695	0.903695	8	0.987657	98.7657	0.00837733	0.837733	12	0.991735	99.1735	0.00467198	0.467198	13
	12.6041	1.03472	103.472	0.00903587	0.903587	8	0.987537	98.7537	0.00836861	0.836861	12	0.991639	99.1639	0.00466977	0.466977	13
	12.6691	1.03461	103.461	0.0090348	0.90348	8	0.987417	98.7417	0.00835991	0.835991	12	0.991543	99.1543	0.0046676	0.46676	13
	12.7341	1.03451	103.451	0.00903373	0.903373	8	0.987297	98.7297	0.00835123	0.835123	12	0.991448	99.1448	0.00466545	0.466545	13
	12.799	1.0344	103.44	0.00903265	0.903265	8	0.987176	98.7176	0.0083425	0.83425	12	0.991351	99.1351	0.00466327	0.466327	13
	12.864	1.0343	103.43	0.00903158	0.903158	8	0.987054	98.7054	0.00833377	0.833377	12	0.991254	99.1254	0.00466109	0.466109	13
	12.929	1.03419	103.419	0.00903053	0.903053	8	0.986932	98.6932	0.00832507	0.832507	12	0.991157	99.1157	0.00465894	0.465894	13
	12.994	1.03409	103.409	0.00902949	0.902949	8	0.98681	98.681	0.00831639	0.831639	12	0.99106	99.106	0.00465682	0.465682	13
	13.0589	1.03398	103.398	0.00902843	0.902843	8	0.986686	98.6686	0.00830766	0.830766	12	0.990962	99.0962	0.00465467	0.465467	13
	13.1239	1.03388	103.388	0.00902739	0.902739	8	0.986562	98.6562	0.00829894	0.829894	12	0.990863	99.0863	0.00465253	0.465253	13
	13.1889	1.03377	103.377	0.00902636	0.902636	8	0.986438	98.6438	0.00829025	0.829025	12	0.990765	99.0765	0.00465042	0.465042	13
	13.2538	1.03366	103.366	0.00902534	0.902534	8	0.986314	98.6314	0.00828159	0.828159	12	0.990666	99.0666	0.00464834	0.464834	13
	13.3188	1.03356	103.356	0.0090243	0.90243	8	0.986188	98.6188	0.00827287	0.827287	12	0.990567	99.0567	0.00464625	0.464625	13
	13.3838	1.03345	103.345	0.00902328	0.902328	8	0.986062	98.6062	0.00826417	0.826417	12	0.990467	99.0467	0.00464416	0.464416	13
	13.4487	1.03334	103.334	0.00902227	0.902227	8	0.985936	98.5936	0.00825549	0.825549	12	0.990367	99.0367	0.00464211	0.464211	13
	13.5137	1.03323	103.323	0.00902128	0.902128	8	0.98581	98.581	0.00824685	0.824685	12	0.990268	99.0268	0.00464008	0.464008	13
	13.5787	1.03313	103.313	0.00902027	0.902027	8	0.985682	98.5682	0.00823816	0.823816	12	0.990167	99.0167	0.00463806	0.463806	13
	13.6437	1.03302	103.302	0.00901926	0.901926	8	0.985554	98.5554	0.00822948	0.822948	12	0.990066	99.0066	0.00463604	0.463604	13
	13.7086	1.03291	103.291	0.00901827	0.901827	8	0.985427	98.5427	0.00822083	0.822083	12	0.989964	98.9964	0.00463406	0.463406	13
	13.7736	1.0328	103.28	0.00901731	0.901731	8	0.985299	98.5299	0.00821221	0.821221	12	0.989863	98.9863	0.00463211	0.463211	13
	13.8386	1.03269	103.269	0.00901631	0.901631	8	0.985169	98.5169	0.00820354	0.820354	12	0.989761	98.9761	0.00463016	0.463016	13
	13.9035	1.03258	103.258	0.00901533	0.901533	8	0.985039	98.5039	0.00819489	0.819489	12	0.989659	98.9659	0.00462824	0.462824	13
	13.9685	1.03247	103.247	0.00901436	0.901436	8	0.984909	98.4909	0.00818628	0.818628	12	0.989556	98.9556	0.00462635	0.462635	13
	14.0335	1.03236	103.236	0.00901342	0.901342	8	0.98478	98.478	0.00817769	0.817769	12	0.989454	98.9454	0.00462448	0.462448	13
	14.0984	1.03225	103.225	0.00901245	0.901245	8	0.984648	98.4648	0.00816906	0.816906	12	0.98935	98.935	0.00462264	0.462264	13
	14.1634	1.03214	103.214	0.00901148	0.901148	8	0.984517	98.4517	0.00816045	0.816045	12	0.989246	98.9246	0.00462082	0.462082	13
	14.2284	1.03203	103.203	0.00901053	0.901053	8	0.984385	98.4385	0.00815187	0.815187	12	0.989143	98.9143	0.00461904	0.461904	13
	14.2933	1.03192	103.192	0.00900961	0.900961	8	0.984253	98.4253	0.00814333	0.814333	12	0.989039	98.9039	0.00461728	0.461728	13
	14.3583	1.03181	103.181	0.00900866	0.900866	8	0.98412	98.412	0.00813474	0.813474	12	0.988934	98.8934	0.00461556	0.461556	13
	14.4233	1.0317	103.17	0.00900771	0.900771	8	0.983987	98.3987	0.00812617	0.812617	12	0.988829	98.8829	0.00461386	0.461386	13
	14.4883	1.03158	103.158	0.00900678	0.900678	8	0.983853	98.3853	0.00811764	0.811764	12	0.988724	98.8724	0.0046122	0.46122	13
	14.5532	1.03147	103.147	0.00900588	0.900588	8	0.98372	98.372	0.00810914	0.810914	12	0.988619	98.8619	0.00461057	0.461057	13
	14.6182	1.03136	103.136	0.00900495	0.900495	8	0.983585	98.3585	0.0081006	0.81006	12	0.988512	98.8512	0.00460898	0.460898	13
	14.6832	1.03125	103.125	0.00900402	0.900402	8	0.98345	98.345	0.00809208	0.809208	12	0.988406	98.8406	0.00460742	0.460742	13
	14.7481	1.03113	103.113	0.0090031	0.90031	8	0.983315	98.3315	0.00808359	0.808359	12	0.9883	98.83	0.0046059	0.46059	13
	14.8131	1.03102	103.102	0.00900223	0.900223	8	0.98318	98.318	0.00807514	0.807514	12	0.988193	98.8193	0.00460441	0.460441	13
	14.8781	1.03091	103.091	0.00900131	0.900131	8	0.983043	98.3043	0.00806665	0.806665	12	0.988086	98.8086	0.00460298	0.460298	13
	14.943	1.03079	103.079	0.00900039	0.900039	8	0.982906	98.2906	0.00805818	0.805818	12	0.987978	98.7978	0.00460158	0.460158	13
	15.008	1.03068	103.068	0.00899949	0.899949	8	0.98277	98.277	0.00804975	0.804975	12	0.98787	98.787	0.00460021	0.460021	13
	15.073	1.03056	103.056	0.00899863	0.899863	8	0.982633	98.2633	0.00804135	0.804135	12	0.987762	98.7762	0.00459889	0.459889	13
	15.138	1.03045	103.045	0.00899773	0.899773	8	0.982495	98.2495	0.00803291	0.803291	12	0.987654	98.7654	0.00459762	0.459762	13
	15.2029	1.03034	103.034	0.00899683	0.899683	8	0.982356	98.2356	0.00802449	0.802449	12	0.987544	98.7544	0.00459639	0.459639	13
	15.2679	1.03022	103.022	0.00899594	0.899594	8	0.982218	98.2218	0.00801612	0.801612	12	0.987435	98.7435	0.0045952	0.45952	13
	15.3329	1.03011	103.011	0.0089951	0.89951	8	0.982079	98.2079	0.00800777	0.800777	12	0.987326	98.7326	0.00459405	0.459405	13
	15.3978	1.02999	102.999	0.00899421	0.899421	8	0.981939	98.1939	0.00799939	0.799939	12	0.987216	98.7216	0.00459297	0.459297	13
	15.4628	1.02987	102.987	0.00899332	0.899332	8	0.981799	98.1799	0.00799103	0.799103	12	0.987106	98.7106	0.00459193	0.459193	13
	15.5278	1.02976	102.976	0.00899244	0.899244	8	0.981659	98.1659	0.00798271	0.798271	12	0.986996	98.6996	0.00459093	0.459093	13
	15.5927	1.02964	102.964	0.00899162	0.899162	8	0.981519	98.1519	0.00797443	0.797443	12	0.986885	98.6885	0.00458997	0.458997	13
	15.6577	1.02953	102.953	0.00899074	0.899074	8	0.981378	98.1378	0.0079661	0.79661	12	0.986774	98.6774	0.00458909	0.458909	13
	15.7227	1.02941	102.941	0.00898986	0.898986	8	0.981236	98.1236	0.0079578	0.79578	12	0.986662	98.6662	0.00458825	0.458825	13
	15.7877	1.02929	102.929	0.00898899	0.898899	8	0.981095	98.1095	0.00794953	0.794953	12	0.986551	98.6551	0.00458746	0.458746	13
	15.8526	1.02918	102.918	0.00898817	0.898817	8	0.980953	98.0953	0.00794131	0.794131	12	0.986439	98.6439	0.0045867	0.45867	13
	15.9176	1.02906	102.906	0.0089873	0.89873	8	0.98081	98.081	0.00793304	0.793304	12	0.986326	98.6326	0.00458603	0.458603	13
	15.9826	1.02894	102.894	0.00898643	0.898643	8	0.980667	98.0667	0.00792479	0.792479	12	0.986214	98.6214	0.00458541	0.458541	13
	16.0475	1.02882	102.882	0.00898557	0.898557	8	0.980524	98.0524	0.00791659	0.791659	12	0.986101	98.6101	0.00458483	0.458483	13
	16.1125	1.02871	102.871	0.00898476	0.898476	8	0.980381	98.0381	0.00790842	0.790842	12	0.985988	98.5988	0.00458429	0.458429	13
	16.1775	1.02859	102.859	0.0089839	0.89839	8	0.980237	98.0237	0.00790021	0.790021	12	0.985874	98.5874	0.00458385	0.458385	13
	16.2424	1.02847	102.847	0.00898303	0.898303	8	0.980093	98.0093	0.00789202	0.789202	12	0.98576	98.576	0.00458345	0.458345	13
	16.3074	1.02835	102.835	0.00898217	0.898217	8	0.979948	97.9948	0.00788387	0.788387	12	0.985646	98.5646	0.0045831	0.45831	13
	16.3724	1.02823	102.823	0.00898137	0.898137	8	0.979804	97.9804	0.00787577	0.787577	12	0.985532	98.5532	0.00458279	0.458279	13
	16.4374	1.02811	102.811	0.00898052	0.898052	8	0.979658	97.9658	0.00786761	0.786761	12	0.985417	98.5417	0.00458258	0.458258	13
	16.5023	1.02799	102.799	0.00897965	0.897965	8	0.979512	97.9512	0.00785947	0.785947	12	0.985301	98.5301	0.00458243	0.458243	13
	16.5673	1.02788	102.788	0.00897879	0.897879	8	0.979366	97.9366	0.00785138	0.785138	12	0.985186	98.5186	0.00458232	0.458232	13
	16.6323	1.02776	102.776	0.008978	0.8978	8	0.97922	97.922	0.00784333	0.784333	12	0.985071	98.5071	0.00458224	0.458224	13
	16.6972	1.02764	102.764	0.00897714	0.897714	8	0.979074	97.9074	0.00783523	0.783523	12	0.984954	98.4954	0.00458228	0.458228	13
	16.7622	1.02752	102.752	0.00897627	0.897627	8	0.978926	97.8926	0.00782715	0.782715	12	0.984838	98.4838	0.00458238	0.458238	13
	16.8272	1.0274	102.74	0.00897542	0.897542	8	0.978779	97.8779	0.00781911	0.781911	12	0.984721	98.4721	0.00458251	0.458251	13
	16.8921	1.02728	102.728	0.00897462	0.897462	8	0.978632	97.8632	0.00781112	0.781112	12	0.984605	98.4605	0.00458269	0.458269	13
	16.9571	1.02716	102.716	0.00897377	0.897377	8	0.978484	97.8484	0.00780306	0.780306	12	0.984487	98.4487	0.00458298	0.458298	13
	17.0221	1.02703	102.703	0.00897289	0.897289	8	0.978336	97.8336	0.00779503	0.779503	12	0.98437	98.437	0.00458333	0.458333	13
	17.0871	1.02691	102.691	0.00897204	0.897204	8	0.978187	97.8187	0.00778705	0.778705	12	0.984252	98.4252	0.00458372	0.458372	13
	17.152	1.02679	102.679	0.00897124	0.897124	8	0.978039	97.8039	0.00777911	0.777911	12	0.984134	98.4134	0.00458415	0.458415	13
	17.217	1.02667	102.667	0.00897038	0.897038	8	0.977889	97.7889	0.0077711	0.77711	12	0.984016	98.4016	0.0045847	0.45847	13
	17.282	1.02655	102.655	0.0089695	0.89695	8	0.97774	97.774	0.00776312	0.776312	12	0.983897	98.3897	0.0045853	0.45853	13
	17.3469	1.02643	102.643	0.00896864	0.896864	8	0.97759	97.759	0.00775518	0.775518	12	0.983778	98.3778	0.00458595	0.458595	13
	17.4119	1.02631	102.631	0.00896784	0.896784	8	0.977441	97.7441	0.00774728	0.774728	12	0.983659	98.3659	0.00458664	0.458664	13
	17.4769	1.02618	102.618	0.00896697	0.896697	8	0.97729	97.729	0.00773932	0.773932	12	0.983539	98.3539	0.00458745	0.458745	13
	17.5418	1.02606	102.606	0.00896608	0.896608	8	0.97714	97.714	0.00773138	0.773138	12	0.983419	98.3419	0.00458832	0.458832	13
	17.6068	1.02594	102.594	0.00896521	0.896521	8	0.976989	97.6989	0.00772349	0.772349	12	0.983299	98.3299	0.00458923	0.458923	13
	17.6718	1.02582	102.582	0.0089644	0.89644	8	0.976838	97.6838	0.00771563	0.771563	12	0.983179	98.3179	0.00459019	0.459019	13
	17.7367	1.0257	102.57	0.00896352	0.896352	8	0.976686	97.6686	0.00770771	0.770771	12	0.983059	98.3059	0.00459126	0.459126	13
	17.8017	1.02557	102.557	0.00896262	0.896262	8	0.976535	97.6535	0.00769981	0.769981	12	0.982938	98.2938	0.00459239	0.459239	13
	17.8667	1.02545	102.545	0.00896174	0.896174	8	0.976383	97.6383	0.00769195	0.769195	12	0.982817	98.2817	0.00459356	0.459356	13
	17.9317	1.02533	102.533	0.00896092	0.896092	8	0.976231	97.6231	0.00768414	0.768414	12	0.982695	98.2695	0.00459477	0.459477	13
	17.9966	1.0252	102.52	0.00896003	0.896003	8	0.976078	97.6078	0.00767625	0.767625	12	0.982574	98.2574	0.00459611	0.459611	13
	18.0616	1.02508	102.508	0.00895912	0.895912	8	0.975926	97.5926	0.00766837	0.766837	12	0.982451	98.2451	0.0045975	0.45975	13
	18.1266	1.02496	102.496	0.00895822	0.895822	8	0.975773	97.5773	0.00766055	0.766055	12	0.982329	98.2329	0.00459893	0.459893	13
	18.1915	1.02483	102.483	0.00895739	0.895739	8	0.97562	97.562	0.00765277	0.765277	12	0.982207	98.2207	0.0046004	0.46004	13
	18.2565	1.02471	102.471	0.00895648	0.895648	8	0.975466	97.5466	0.0076449	0.76449	12	0.982084	98.2084	0.00460199	0.460199	13
	18.3215	1.02458	102.458	0.00895555	0.895555	8	0.975313	97.5313	0.00763706	0.763706	12	0.981961	98.1961	0.00460364	0.460364	13
	18.3864	1.02446	102.446	0.00895463	0.895463	8	0.975159	97.5159	0.00762926	0.762926	12	0.981838	98.1838	0.00460533	0.460533	13
	18.4514	1.02434	102.434	0.00895378	0.895378	8	0.975005	97.5005	0.0076215	0.76215	12	0.981715	98.1715	0.00460706	0.460706	13
	18.5164	1.02421	102.421	0.00895285	0.895285	8	0.974851	97.4851	0.00761366	0.761366	12	0.981591	98.1591	0.0046089	0.46089	13
	18.5814	1.02409	102.409	0.0089519	0.89519	8	0.974696	97.4696	0.00760583	0.760583	12	0.981467	98.1467	0.00461079	0.461079	13
	18.6463	1.02396	102.396	0.00895096	0.895096	8	0.974541	97.4541	0.00759805	0.759805	12	0.981343	98.1343	0.00461273	0.461273	13
	18.7113	1.02384	102.384	0.0089501	0.89501	8	0.974387	97.4387	0.00759032	0.759032	12	0.981219	98.1219	0.00461471	0.461471	13
	18.7763	1.02371	102.371	0.00894915	0.894915	8	0.974231	97.4231	0.00758249	0.758249	12	0.981094	98.1094	0.0046168	0.46168	13
	18.8412	1.02359	102.359	0.00894817	0.894817	8	0.974076	97.4076	0.00757467	0.757467	12	0.980969	98.0969	0.00461894	0.461894	13
	18.9062	1.02346	102.346	0.00894721	0.894721	8	0.97392	97.392	0.0075669	0.75669	12	0.980844	98.0844	0.00462112	0.462112	13
	18.9712	1.02333	102.333	0.00894632	0.894632	8	0.973765	97.3765	0.00755918	0.755918	12	0.980719	98.0719	0.00462334	0.462334	13
	19.0361	1.02321	102.321	0.00894535	0.894535	8	0.973609	97.3609	0.00755136	0.755136	12	0.980593	98.0593	0.00462566	0.462566	13
	19.1011	1.02308	102.308	0.00894434	0.894434	8	0.973452	97.3452	0.00754355	0.754355	12	0.980467	98.0467	0.00462804	0.462804	13
	19.1661	1.02296	102.296	0.00894335	0.894335	8	0.973296	97.3296	0.00753579	0.753579	12	0.980342	98.0342	0.00463046	0.463046	13
	19.2311	1.02283	102.283	0.00894244	0.894244	8	0.97314	97.314	0.00752807	0.752807	12	0.980216	98.0216	0.00463292	0.463292	13
	19.296	1.0227	102.27	0.00894144	0.894144	8	0.972983	97.2983	0.00752026	0.752026	12	0.980089	98.0089	0.00463546	0.463546	13
	19.361	1.02258	102.258	0.00894041	0.894041	8	0.972826	97.2826	0.00751245	0.751245	12	0.979962	97.9962	0.00463806	0.463806	13
	19.426	1.02245	102.245	0.00893939	0.893939	8	0.972669	97.2669	0.00750468	0.750468	12	0.979836	97.9836	0.0046407	0.46407	13
	19.4909	1.02232	102.232	0.00893845	0.893845	8	0.972512	97.2512	0.00749697	0.749697	12	0.979709	97.9709	0.00464339	0.464339	13
	19.5559	1.0222	102.22	0.00893742	0.893742	8	0.972355	97.2355	0.00748915	0.748915	12	0.979581	97.9581	0.00464615	0.464615	13
	19.6209	1.02207	102.207	0.00893636	0.893636	8	0.972197	97.2197	0.00748133	0.748133	12	0.979454	97.9454	0.00464897	0.464897	13
	19.6858	1.02194	102.194	0.00893531	0.893531	8	0.972039	97.2039	0.00747356	0.747356	12	0.979326	97.9326	0.00465182	0.465182	13
	19.7508	1.02182	102.182	0.00893434	0.893434	8	0.971882	97.1882	0.00746584	0.746584	12	0.979199	97.9199	0.00465472	0.465472	13
	19.8158	1.02169	102.169	0.00893328	0.893328	8	0.971723	97.1723	0.00745801	0.745801	12	0.97907	97.907	0.00465769	0.465769	13
	19.8808	1.02156	102.156	0.00893218	0.893218	8	0.971565	97.1565	0.00745019	0.745019	12	0.978942	97.8942	0.00466071	0.466071	13
	19.9457	1.02143	102.143	0.0089311	0.89311	8	0.971407	97.1407	0.00744241	0.744241	12	0.978814	97.8814	0.00466378	0.466378	13
	20.0107	1.02131	102.131	0.0089301	0.89301	8	0.971249	97.1249	0.00743468	0.743468	12	0.978685	97.8685	0.00466688	0.466688	13
	20.0757	1.02118	102.118	0.008929	0.8929	8	0.97109	97.109	0.00742683	0.742683	12	0.978556	97.8556	0.00467004	0.467004	13
	20.1406	1.02105	102.105	0.00892787	0.892787	8	0.970931	97.0931	0.007419	0.7419	12	0.978427	97.8427	0.00467326	0.467326	13
	20.2056	1.02092	102.092	0.00892676	0.892676	8	0.970772	97.0772	0.0074112	0.74112	12	0.978298	97.8298	0.00467651	0.467651	13
	20.2706	1.02079	102.079	0.00892572	0.892572	8	0.970613	97.0613	0.00740346	0.740346	12	0.978169	97.8169	0.0046798	0.46798	13
	20.3355	1.02067	102.067	0.00892459	0.892459	8	0.970454	97.0454	0.0073956	0.73956	12	0.978039	97.8039	0.00468315	0.468315	13
	20.4005	1.02054	102.054	0.00892342	0.892342	8	0.970295	97.0295	0.00738774	0.738774	12	0.97791	97.791	0.00468655	0.468655	13
	20.4655	1.02041	102.041	0.00892226	0.892226	8	0.970135	97.0135	0.00737993	0.737993	12	0.97778	97.778	0.00468998	0.468998	13
	20.5304	1.02028	102.028	0.00892119	0.892119	8	0.969976	96.9976	0.00737217	0.737217	12	0.97765	97.765	0.00469346	0.469346	13
	20.5954	1.02015	102.015	0.00892002	0.892002	8	0.969816	96.9816	0.00736429	0.736429	12	0.97752	97.752	0.00469698	0.469698	13
	20.6604	1.02002	102.002	0.00891881	0.891881	8	0.969657	96.9657	0.00735642	0.735642	12	0.977389	97.7389	0.00470054	0.470054	13
	20.7254	1.01989	101.989	0.00891762	0.891762	8	0.969497	96.9497	0.00734859	0.734859	12	0.977259	97.7259	0.00470414	0.470414	13
	20.7903	1.01976	101.976	0.0089165	0.89165	8	0.969337	96.9337	0.00734081	0.734081	12	0.977128	97.7128	0.00470779	0.470779	13
	20.8553	1.01964	101.964	0.00891529	0.891529	8	0.969177	96.9177	0.00733292	0.733292	12	0.976997	97.6997	0.00471147	0.471147	13
	20.9203	1.01951	101.951	0.00891404	0.891404	8	0.969017	96.9017	0.00732503	0.732503	12	0.976866	97.6866	0.00471519	0.471519	13
	20.9852	1.01938	101.938	0.00891281	0.891281	8	0.968857	96.8857	0.00731718	0.731718	12	0.976735	97.6735	0.00471895	0.471895	13
	21.0502	1.01925	101.925	0.00891165	0.891165	8	0.968696	96.8696	0.00730938	0.730938	12	0.976604	97.6604	0.00472274	0.472274	13
	21.1152	1.01912	101.912	0.0089104	0.89104	8	0.968536	96.8536	0.00730147	0.730147	12	0.976472	97.6472	0.00472657	0.472657	13
	21.1801	1.01899	101.899	0.0089091	0.89091	8	0.968376	96.8376	0.00729356	0.729356	12	0.976341	97.6341	0.00473043	0.473043	13
	21.2451	1.01886	101.886	0.00890782	0.890782	8	0.968215	96.8215	0.0072857	0.72857	12	0.976209	97.6209	0.00473434	0.473434	13
	21.3101	1.01873	101.873	0.00890662	0.890662	8	0.968055	96.8055	0.00727788	0.727788	12	0.976077	97.6077	0.00473827	0.473827	13
	21.3751	1.0186	101.86	0.00890532	0.890532	8	0.967894	96.7894	0.00726996	0.726996	12	0.975945	97.5945	0.00474224	0.474224	13
	21.44	1.01847	101.847	0.00890399	0.890399	8	0.967733	96.7733	0.00726205	0.726205	12	0.975813	97.5813	0.00474623	0.474623	13
	21.505	1.01834	101.834	0.00890266	0.890266	8	0.967572	96.7572	0.00725417	0.725417	12	0.975681	97.5681	0.00475026	0.475026	13
	21.57	1.01821	101.821	0.00890141	0.890141	8	0.967412	96.7412	0.00724634	0.724634	12	0.975549	97.5549	0.00475433	0.475433	13
	21.6349	1.01808	101.808	0.00890006	0.890006	8	0.967251	96.7251	0.00723842	0.723842	12	0.975416	97.5416	0.00475842	0.475842	13
	21.6999	1.01795	101.795	0.00889867	0.889867	8	0.96709	96.709	0.00723049	0.723049	12	0.975283	97.5283	0.00476253	0.476253	13
	21.7649	1.01782	101.782	0.0088973	0.88973	8	0.966929	96.6929	0.00722261	0.722261	12	0.97515	97.515	0.00476668	0.476668	13
	21.8298	1.01769	101.769	0.008896	0.8896	8	0.966768	96.6768	0.00721477	0.721477	12	0.975018	97.5018	0.00477086	0.477086	13
	21.8948	1.01756	101.756	0.0088946	0.88946	8	0.966607	96.6607	0.00720685	0.720685	12	0.974885	97.4885	0.00477505	0.477505	13
	21.9598	1.01743	101.743	0.00889316	0.889316	8	0.966446	96.6446	0.00719893	0.719893	12	0.974751	97.4751	0.00477927	0.477927	13
	22.0248	1.0173	101.73	0.00889173	0.889173	8	0.966284	96.6284	0.00719105	0.719105	12	0.974618	97.4618	0.00478352	0.478352	13
	22.0897	1.01716	101.716	0.00889037	0.889037	8	0.966123	96.6123	0.00718321	0.718321	12	0.974485	97.4485	0.00478781	0.478781	13
	22.1547	1.01703	101.703	0.00888892	0.888892	8	0.965962	96.5962	0.00717529	0.717529	12	0.974352	97.4352	0.00479209	0.479209	13
	22.2197	1.0169	101.69	0.00888742	0.888742	8	0.965801	96.5801	0.00716738	0.716738	12	0.974218	97.4218	0.0047964	0.47964	13
	22.2846	1.01677	101.677	0.00888593	0.888593	8	0.96564	96.564	0.0071595	0.71595	12	0.974084	97.4084	0.00480074	0.480074	13
	22.3496	1.01664	101.664	0.00888452	0.888452	8	0.965478	96.5478	0.00715167	0.715167	12	0.973951	97.3951	0.00480512	0.480512	13
	22.4146	1.01651	101.651	0.008883	0.8883	8	0.965317	96.5317	0.00714377	0.714377	12	0.973817	97.3817	0.00480948	0.480948	13
	22.4795	1.01638	101.638	0.00888144	0.888144	8	0.965156	96.5156	0.00713587	0.713587	12	0.973683	97.3683	0.00481386	0.481386	13
	22.5445	1.01625	101.625	0.00887989	0.887989	8	0.964995	96.4995	0.00712801	0.712801	12	0.973549	97.3549	0.00481828	0.481828	13
	22.6095	1.01612	101.612	0.00887841	0.887841	8	0.964833	96.4833	0.0071202	0.71202	12	0.973415	97.3415	0.00482273	0.482273	13
	22.6745	1.01598	101.598	0.00887683	0.887683	8	0.964672	96.4672	0.00711232	0.711232	12	0.97328	97.328	0.00482716	0.482716	13
	22.7394	1.01585	101.585	0.0088752	0.88752	8	0.964511	96.4511	0.00710444	0.710444	12	0.973146	97.3146	0.0048316	0.48316	13
	22.8044	1.01572	101.572	0.00887359	0.887359	8	0.964349	96.4349	0.00709661	0.709661	12	0.973012	97.3012	0.00483607	0.483607	13
	22.8694	1.01559	101.559	0.00887203	0.887203	8	0.964188	96.4188	0.00708882	0.708882	12	0.972877	97.2877	0.00484058	0.484058	13
	22.9343	1.01546	101.546	0.00887038	0.887038	8	0.964027	96.4027	0.00708097	0.708097	12	0.972743	97.2743	0.00484505	0.484505	13
	22.9993	1.01533	101.533	0.00886868	0.886868	8	0.963866	96.3866	0.00707312	0.707312	12	0.972608	97.2608	0.00484953	0.484953	13
	23.0643	1.0152	101.52	0.00886699	0.886699	8	0.963705	96.3705	0.00706532	0.706532	12	0.972474	97.2474	0.00485405	0.485405	13
	23.1292	1.01506	101.506	0.00886536	0.886536	8	0.963543	96.3543	0.00705756	0.705756	12	0.972339	97.2339	0.00485859	0.485859	13
	23.1942	1.01493	101.493	0.00886363	0.886363	8	0.963382	96.3382	0.00704975	0.704975	12	0.972204	97.2204	0.00486309	0.486309	13
	23.2592	1.0148	101.48	0.00886185	0.886185	8	0.963221	96.3221	0.00704195	0.704195	12	0.972069	97.2069	0.0048676	0.48676	13
	23.3241	1.01467	101.467	0.00886009	0.886009	8	0.96306	96.306	0.00703419	0.703419	12	0.971934	97.1934	0.00487214	0.487214	13
	23.3891	1.01454	101.454	0.00885838	0.885838	8	0.962899	96.2899	0.00702647	0.702647	12	0.9718	97.18	0.00487671	0.487671	13
	23.4541	1.0144	101.44	0.00885656	0.885656	8	0.962738	96.2738	0.0070187	0.70187	12	0.971664	97.1664	0.00488123	0.488123	13
	23.5191	1.01427	101.427	0.0088547	0.88547	8	0.962577	96.2577	0.00701094	0.701094	12	0.971529	97.1529	0.00488575	0.488575	13
	23.584	1.01414	101.414	0.00885285	0.885285	8	0.962416	96.2416	0.00700323	0.700323	12	0.971394	97.1394	0.0048903	0.48903	13
	23.649	1.01401	101.401	0.00885105	0.885105	8	0.962255	96.2255	0.00699556	0.699556	12	0.971259	97.1259	0.00489487	0.489487	13
	23.714	1.01388	101.388	0.00884915	0.884915	8	0.962095	96.2095	0.00698784	0.698784	12	0.971124	97.1124	0.00489939	0.489939	13
	23.7789	1.01374	101.374	0.0088472	0.88472	8	0.961934	96.1934	0.00698015	0.698015	12	0.970989	97.0989	0.0049039	0.49039	13
	23.8439	1.01361	101.361	0.00884526	0.884526	8	0.961773	96.1773	0.00697249	0.697249	12	0.970854	97.0854	0.00490845	0.490845	13
	23.9089	1.01348	101.348	0.00884337	0.884337	8	0.961613	96.1613	0.00696487	0.696487	12	0.970718	97.0718	0.00491302	0.491302	13
	23.9738	1.01335	101.335	0.00884138	0.884138	8	0.961452	96.1452	0.00695722	0.695722	12	0.970583	97.0583	0.00491752	0.491752	13
	24.0388	1.01322	101.322	0.00883933	0.883933	8	0.961292	96.1292	0.00694958	0.694958	12	0.970448	97.0448	0.00492202	0.492202	13
	24.1038	1.01308	101.308	0.0088373	0.88373	8	0.961131	96.1131	0.00694199	0.694199	12	0.970312	97.0312	0.00492654	0.492654	13
	24.1688	1.01295	101.295	0.00883531	0.883531	8	0.960971	96.0971	0.00693443	0.693443	12	0.970177	97.0177	0.00493109	0.493109	13
	24.2337	1.01282	101.282	0.00883322	0.883322	8	0.960811	96.0811	0.00692685	0.692685	12	0.970042	97.0042	0.00493557	0.493557	13
	24.2987	1.01269	101.269	0.00883108	0.883108	8	0.960651	96.0651	0.00691928	0.691928	12	0.969906	96.9906	0.00494003	0.494003	13
	24.3637	1.01255	101.255	0.00882895	0.882895	8	0.960491	96.0491	0.00691176	0.691176	12	0.969771	96.9771	0.00494453	0.494453	13
	24.4286	1.01242	101.242	0.00882686	0.882686	8	0.96033	96.033	0.00690427	0.690427	12	0.969636	96.9636	0.00494905	0.494905	13
	24.4936	1.01229	101.229	0.00882467	0.882467	8	0.960171	96.0171	0.00689677	0.689677	12	0.9695	96.95	0.00495348	0.495348	13
	24.5586	1.01216	101.216	0.00882242	0.882242	8	0.960011	96.0011	0.00688928	0.688928	12	0.969365	96.9365	0.00495791	0.495791	13
	24.6235	1.01202	101.202	0.00882019	0.882019	8	0.959851	95.9851	0.00688183	0.688183	12	0.969229	96.9229	0.00496236	0.496236	13
	24.6885	1.01189	101.189	0.008818	0.8818	8	0.959691	95.9691	0.00687442	0.687442	12	0.969094	96.9094	0.00496684	0.496684	13
	24.7535	1.01176	101.176	0.0088157	0.88157	8	0.959532	95.9532	0.006867	0.6867	12	0.968959	96.8959	0.00497123	0.497123	13
	24.8185	1.01163	101.163	0.00881336	0.881336	8	0.959373	95.9373	0.0068596	0.68596	12	0.968823	96.8823	0.0049756	0.49756	13
	24.8834	1.01149	101.149	0.00881102	0.881102	8	0.959213	95.9213	0.00685223	0.685223	12	0.968688	96.8688	0.00498	0.498	13
	24.9484	1.01136	101.136	0.00880873	0.880873	8	0.959054	95.9054	0.00684491	0.684491	12	0.968552	96.8552	0.00498443	0.498443	13
	25.0134	1.01123	101.123	0.00880632	0.880632	8	0.958895	95.8895	0.00683758	0.683758	12	0.968417	96.8417	0.00498876	0.498876	13
	25.0783	1.0111	101.11	0.00880387	0.880387	8	0.958736	95.8736	0.00683027	0.683027	12	0.968282	96.8282	0.00499307	0.499307	13
	25.1433	1.01096	101.096	0.00880143	0.880143	8	0.958577	95.8577	0.00682299	0.682299	12	0.968146	96.8146	0.00499741	0.499741	13
	25.2083	1.01083	101.083	0.00879903	0.879903	8	0.958418	95.8418	0.00681576	0.681576	12	0.968011	96.8011	0.00500177	0.500177	13
	25.2732	1.0107	101.07	0.00879652	0.879652	8	0.95826	95.826	0.00680852	0.680852	12	0.967876	96.7876	0.00500604	0.500604	13
	25.3382	1.01056	101.056	0.00879396	0.879396	8	0.958102	95.8102	0.00680131	0.680131	12	0.967741	96.7741	0.00501029	0.501029	13
	25.4032	1.01043	101.043	0.00879142	0.879142	8	0.957943	95.7943	0.00679414	0.679414	12	0.967605	96.7605	0.00501456	0.501456	13
	25.4682	1.0103	101.03	0.0087889	0.87889	8	0.957785	95.7785	0.006787	0.6787	12	0.96747	96.747	0.00501886	0.501886	13
	25.5331	1.01017	101.017	0.00878628	0.878628	8	0.957627	95.7627	0.00677987	0.677987	12	0.967335	96.7335	0.00502305	0.502305	13
	25.5981	1.01003	101.003	0.00878362	0.878362	8	0.957469	95.7469	0.00677276	0.677276	12	0.9672	96.72	0.00502722	0.502722	13
	25.6631	1.0099	100.99	0.00878097	0.878097	8	0.957311	95.7311	0.00676569	0.676569	12	0.967065	96.7065	0.00503142	0.503142	13
	25.728	1.00977	100.977	0.00877834	0.877834	8	0.957153	95.7153	0.00675866	0.675866	12	0.96693	96.693	0.00503564	0.503564	13
	25.793	1.00964	100.964	0.00877562	0.877562	8	0.956996	95.6996	0.00675164	0.675164	12	0.966795	96.6795	0.00503976	0.503976	13
	25.858	1.0095	100.95	0.00877285	0.877285	8	0.956838	95.6838	0.00674464	0.674464	12	0.96666	96.666	0.00504385	0.504385	13
	25.9229	1.00937	100.937	0.0087701	0.87701	8	0.956681	95.6681	0.00673768	0.673768	12	0.966525	96.6525	0.00504796	0.504796	13
	25.9879	1.00924	100.924	0.00876737	0.876737	8	0.956524	95.6524	0.00673076	0.673076	12	0.96639	96.639	0.0050521	0.50521	13
	26.0529	1.0091	100.91	0.00876454	0.876454	8	0.956367	95.6367	0.00672385	0.672385	12	0.966255	96.6255	0.00505614	0.505614	13
	26.1178	1.00897	100.897	0.00876167	0.876167	8	0.95621	95.621	0.00671698	0.671698	12	0.966121	96.6121	0.00506015	0.506015	13
	26.1828	1.00884	100.884	0.00875881	0.875881	8	0.956053	95.6053	0.00671014	0.671014	12	0.965986	96.5986	0.00506418	0.506418	13
	26.2478	1.00871	100.871	0.00875597	0.875597	8	0.955897	95.5897	0.00670333	0.670333	12	0.965851	96.5851	0.00506823	0.506823	13
	26.3128	1.00857	100.857	0.00875304	0.875304	8	0.955741	95.5741	0.00669655	0.669655	12	0.965717	96.5717	0.00507218	0.507218	13
	26.3777	1.00844	100.844	0.00875006	0.875006	8	0.955584	95.5584	0.00668979	0.668979	12	0.965582	96.5582	0.0050761	0.50761	13
	26.4427	1.00831	100.831	0.0087471	0.87471	8	0.955428	95.5428	0.00668307	0.668307	12	0.965448	96.5448	0.00508004	0.508004	13
	26.5077	1.00818	100.818	0.00874416	0.874416	8	0.955272	95.5272	0.00667639	0.667639	12	0.965313	96.5313	0.00508401	0.508401	13
	26.5726	1.00804	100.804	0.00874113	0.874113	8	0.955117	95.5117	0.00666973	0.666973	12	0.965179	96.5179	0.00508786	0.508786	13
	26.6376	1.00791	100.791	0.00873806	0.873806	8	0.954961	95.4961	0.0066631	0.66631	12	0.965045	96.5045	0.00509169	0.509169	13
	26.7026	1.00778	100.778	0.008735	0.8735	8	0.954806	95.4806	0.00665651	0.665651	12	0.964911	96.4911	0.00509554	0.509554	13
	26.7675	1.00764	100.764	0.00873196	0.873196	8	0.95465	95.465	0.00664996	0.664996	12	0.964776	96.4776	0.00509941	0.509941	13
	26.8325	1.00751	100.751	0.00872883	0.872883	8	0.954495	95.4495	0.00664343	0.664343	12	0.964642	96.4642	0.00510318	0.510318	13
	26.8975	1.00738	100.738	0.00872567	0.872567	8	0.954341	95.4341	0.00663694	0.663694	12	0.964509	96.4509	0.00510691	0.510691	13
	26.9625	1.00725	100.725	0.00872252	0.872252	8	0.954186	95.4186	0.00663048	0.663048	12	0.964375	96.4375	0.00511067	0.511067	13
	27.0274	1.00711	100.711	0.00871938	0.871938	8	0.954031	95.4031	0.00662405	0.662405	12	0.964241	96.4241	0.00511445	0.511445	13
	27.0924	1.00698	100.698	0.00871616	0.871616	8	0.953877	95.3877	0.00661766	0.661766	12	0.964107	96.4107	0.00511812	0.511812	13
	27.1574	1.00685	100.685	0.00871291	0.871291	8	0.953723	95.3723	0.00661131	0.661131	12	0.963974	96.3974	0.00512176	0.512176	13
	27.2223	1.00672	100.672	0.00870967	0.870967	8	0.953569	95.3569	0.00660498	0.660498	12	0.96384	96.384	0.00512542	0.512542	13
	27.2873	1.00658	100.658	0.00870644	0.870644	8	0.953415	95.3415	0.00659869	0.659869	12	0.963706	96.3706	0.0051291	0.51291	13
	27.3523	1.00645	100.645	0.00870314	0.870314	8	0.953261	95.3261	0.00659244	0.659244	12	0.963573	96.3573	0.00513267	0.513267	13
	27.4172	1.00632	100.632	0.0086998	0.86998	8	0.953108	95.3108	0.00658623	0.658623	12	0.96344	96.344	0.00513622	0.513622	13
	27.4822	1.00619	100.619	0.00869648	0.869648	8	0.952955	95.2955	0.00658005	0.658005	12	0.963307	96.3307	0.00513978	0.513978	13
	27.5472	1.00605	100.605	0.00869317	0.869317	8	0.952801	95.2801	0.0065739	0.65739	12	0.963174	96.3174	0.00514337	0.514337	13
	27.6122	1.00592	100.592	0.00868978	0.868978	8	0.952648	95.2648	0.00656779	0.656779	12	0.963041	96.3041	0.00514684	0.514684	13
	27.6771	1.00579	100.579	0.00868637	0.868637	8	0.952496	95.2496	0.00656172	0.656172	12	0.962908	96.2908	0.00515029	0.515029	13
	27.7421	1.00565	100.565	0.00868297	0.868297	8	0.952343	95.2343	0.00655568	0.655568	12	0.962775	96.2775	0.00515375	0.515375	13
	27.8071	1.00552	100.552	0.00867958	0.867958	8	0.952191	95.2191	0.00654967	0.654967	12	0.962642	96.2642	0.00515724	0.515724	13
	27.872	1.00539	100.539	0.00867613	0.867613	8	0.952039	95.2039	0.00654371	0.654371	12	0.96251	96.251	0.00516062	0.516062	13
	27.937	1.00526	100.526	0.00867264	0.867264	8	0.951887	95.1887	0.00653779	0.653779	12	0.962378	96.2378	0.00516397	0.516397	13
	28.002	1.00513	100.513	0.00866918	0.866918	8	0.951735	95.1735	0.0065319	0.65319	12	0.962245	96.2245	0.00516734	0.516734	13
	28.0669	1.00499	100.499	0.00866571	0.866571	8	0.951583	95.1583	0.00652603	0.652603	12	0.962113	96.2113	0.00517072	0.517072	13
	28.1319	1.00486	100.486	0.00866219	0.866219	8	0.951432	95.1432	0.00652022	0.652022	12	0.961981	96.1981	0.005174	0.5174	13
	28.1969	1.00473	100.473	0.00865864	0.865864	8	0.951281	95.1281	0.00651445	0.651445	12	0.961849	96.1849	0.00517725	0.517725	13
	28.2619	1.0046	100.46	0.00865511	0.865511	8	0.95113	95.113	0.0065087	0.65087	12	0.961717	96.1717	0.00518052	0.518052	13
	28.3268	1.00446	100.446	0.00865157	0.865157	8	0.950979	95.0979	0.00650299	0.650299	12	0.961585	96.1585	0.00518381	0.518381	13
	28.3918	1.00433	100.433	0.00864799	0.864799	8	0.950829	95.0829	0.00649732	0.649732	12	0.961453	96.1453	0.00518699	0.518699	13
	28.4568	1.0042	100.42	0.00864438	0.864438	8	0.950679	95.0679	0.0064917	0.64917	12	0.961322	96.1322	0.00519014	0.519014	13
	28.5217	1.00407	100.407	0.00864079	0.864079	8	0.950529	95.0529	0.0064861	0.64861	12	0.961191	96.1191	0.00519332	0.519332	13
	28.5867	1.00393	100.393	0.0086372	0.86372	8	0.950379	95.0379	0.00648054	0.648054	12	0.961059	96.1059	0.00519651	0.519651	13
	28.6517	1.0038	100.38	0.00863356	0.863356	8	0.950229	95.0229	0.00647503	0.647503	12	0.960928	96.0928	0.00519959	0.519959	13
	28.7166	1.00367	100.367	0.00862989	0.862989	8	0.95008	95.008	0.00646955	0.646955	12	0.960797	96.0797	0.00520264	0.520264	13
	28.7816	1.00354	100.354	0.00862625	0.862625	8	0.94993	94.993	0.00646411	0.646411	12	0.960666	96.0666	0.00520572	0.520572	13
	28.8466	1.00341	100.341	0.0086226	0.86226	8	0.949781	94.9781	0.0064587	0.64587	12	0.960535	96.0535	0.00520881	0.520881	13
	28.9115	1.00328	100.328	0.00861891	0.861891	8	0.949632	94.9632	0.00645334	0.645334	12	0.960405	96.0405	0.0052118	0.52118	13
	28.9765	1.00314	100.314	0.00861519	0.861519	8	0.949484	94.9484	0.00644802	0.644802	12	0.960274	96.0274	0.00521475	0.521475	13
	29.0415	1.00301	100.301	0.0086115	0.86115	8	0.949336	94.9336	0.00644273	0.644273	12	0.960144	96.0144	0.00521773	0.521773	13
	29.1065	1.00288	100.288	0.0086078	0.86078	8	0.949187	94.9187	0.00643747	0.643747	12	0.960014	96.0014	0.00522073	0.522073	13
	29.1714	1.00275	100.275	0.00860406	0.860406	8	0.949039	94.9039	0.00643226	0.643226	12	0.959884	95.9884	0.00522362	0.522362	13
	29.2364	1.00262	100.262	0.0086003	0.86003	8	0.948892	94.8892	0.00642709	0.642709	12	0.959754	95.9754	0.00522648	0.522648	13
	29.3014	1.00248	100.248	0.00859656	0.859656	8	0.948744	94.8744	0.00642195	0.642195	12	0.959624	95.9624	0.00522936	0.522936	13
	29.3663	1.00235	100.235	0.00859282	0.859282	8	0.948597	94.8597	0.00641685	0.641685	12	0.959494	95.9494	0.00523226	0.523226	13
	29.4313	1.00222	100.222	0.00858903	0.858903	8	0.94845	94.845	0.00641179	0.641179	12	0.959365	95.9365	0.00523506	0.523506	13
	29.4963	1.00209	100.209	0.00858524	0.858524	8	0.948303	94.8303	0.00640678	0.640678	12	0.959236	95.9236	0.00523782	0.523782	13
	29.5612	1.00196	100.196	0.00858146	0.858146	8	0.948157	94.8157	0.0064018	0.64018	12	0.959106	95.9106	0.00524061	0.524061	13
	29.6262	1.00183	100.183	0.00857767	0.857767	8	0.94801	94.801	0.00639684	0.639684	12	0.958977	95.8977	0.00524341	0.524341	13
	29.6912	1.0017	100.17	0.00857385	0.857385	8	0.947864	94.7864	0.00639195	0.639195	12	0.958848	95.8848	0.00524612	0.524612	13
	29.7562	1.00157	100.157	0.00857002	0.857002	8	0.947718	94.7718	0.00638709	0.638709	12	0.95872	95.872	0.00524879	0.524879	13
	29.8211	1.00143	100.143	0.0085662	0.85662	8	0.947572	94.7572	0.00638226	0.638226	12	0.958591	95.8591	0.00525149	0.525149	13
	29.8861	1.0013	100.13	0.00856237	0.856237	8	0.947427	94.7427	0.00637746	0.637746	12	0.958462	95.8462	0.0052542	0.52542	13
	29.9511	1.00117	100.117	0.00855852	0.855852	8	0.947282	94.7282	0.00637272	0.637272	12	0.958334	95.8334	0.00525681	0.525681	13
	30.016	1.00104	100.104	0.00855465	0.855465	8	0.947137	94.7137	0.00636801	0.636801	12	0.958206	95.8206	0.00525939	0.525939	13
	30.081	1.00091	100.091	0.0085508	0.85508	8	0.946992	94.6992	0.00636334	0.636334	12	0.958078	95.8078	0.00526199	0.526199	13
	30.146	1.00078	100.078	0.00854694	0.854694	8	0.946847	94.6847	0.00635869	0.635869	12	0.95795	95.795	0.00526461	0.526461	13
	30.2109	1.00065	100.065	0.00854305	0.854305	8	0.946703	94.6703	0.00635411	0.635411	12	0.957822	95.7822	0.00526714	0.526714	13
	30.2759	1.00052	100.052	0.00853916	0.853916	8	0.946559	94.6559	0.00634956	0.634956	12	0.957695	95.7695	0.00526963	0.526963	13
	30.3409	1.00039	100.039	0.00853527	0.853527	8	0.946415	94.6415	0.00634504	0.634504	12	0.957568	95.7568	0.00527214	0.527214	13
	30.4059	1.00026	100.026	0.00853138	0.853138	8	0.946271	94.6271	0.00634055	0.634055	12	0.95744	95.744	0.00527467	0.527467	13
	30.4708	1.00013	100.013	0.00852747	0.852747	8	0.946128	94.6128	0.00633611	0.633611	12	0.957313	95.7313	0.0052771	0.52771	13
	30.5358	0.999996	99.9996	0.00852354	0.852354	8	0.945985	94.5985	0.00633172	0.633172	12	0.957187	95.7187	0.00527951	0.527951	13
	30.6008	0.999866	99.9866	0.00851963	0.851963	8	0.945842	94.5842	0.00632735	0.632735	12	0.95706	95.706	0.00528193	0.528193	13
	30.6657	0.999736	99.9736	0.00851571	0.851571	8	0.945699	94.5699	0.00632302	0.632302	12	0.956933	95.6933	0.00528437	0.528437	13
	30.7307	0.999606	99.9606	0.00851177	0.851177	8	0.945557	94.5557	0.00631874	0.631874	12	0.956807	95.6807	0.00528672	0.528672	13
	30.7957	0.999476	99.9476	0.00850782	0.850782	8	0.945415	94.5415	0.0063145	0.63145	12	0.956681	95.6681	0.00528904	0.528904	13
	30.8606	0.999346	99.9346	0.00850389	0.850389	8	0.945273	94.5273	0.00631029	0.631029	12	0.956555	95.6555	0.00529138	0.529138	13
	30.9256	0.999216	99.9216	0.00849994	0.849994	8	0.945131	94.5131	0.0063061	0.63061	12	0.956429	95.6429	0.00529373	0.529373	13
	30.9906	0.999086	99.9086	0.00849597	0.849597	8	0.94499	94.499	0.00630198	0.630198	12	0.956303	95.6303	0.00529599	0.529599	13
	31.0556	0.998957	99.8957	0.008492	0.8492	8	0.944849	94.4849	0.00629789	0.629789	12	0.956178	95.6178	0.00529822	0.529822	13
	31.1205	0.998827	99.8827	0.00848804	0.848804	8	0.944708	94.4708	0.00629383	0.629383	12	0.956053	95.6053	0.00530047	0.530047	13
	31.1855	0.998697	99.8697	0.00848407	0.848407	8	0.944567	94.4567	0.0062898	0.62898	12	0.955928	95.5928	0.00530274	0.530274	13
	31.2505	0.998568	99.8568	0.00848008	0.848008	8	0.944426	94.4426	0.00628583	0.628583	12	0.955803	95.5803	0.00530492	0.530492	13
	31.3154	0.998439	99.8439	0.00847609	0.847609	8	0.944286	94.4286	0.0062819	0.62819	12	0.955678	95.5678	0.00530707	0.530707	13
	31.3804	0.99831	99.831	0.00847211	0.847211	8	0.944146	94.4146	0.00627799	0.627799	12	0.955553	95.5553	0.00530924	0.530924	13
	31.4454	0.99818	99.818	0.00846812	0.846812	8	0.944006	94.4006	0.00627411	0.627411	12	0.955429	95.5429	0.00531142	0.531142	13
	31.5103	0.998051	99.8051	0.0084641	0.84641	8	0.943867	94.3867	0.00627029	0.627029	12	0.955305	95.5305	0.00531351	0.531351	13
	31.5753	0.997922	99.7922	0.00846009	0.846009	8	0.943728	94.3728	0.00626651	0.626651	12	0.955181	95.5181	0.00531558	0.531558	13
	31.6403	0.997794	99.7794	0.00845609	0.845609	8	0.943589	94.3589	0.00626275	0.626275	12	0.955057	95.5057	0.00531766	0.531766	13
	31.7052	0.997665	99.7665	0.00845208	0.845208	8	0.94345	94.345	0.00625902	0.625902	12	0.954933	95.4933	0.00531976	0.531976	13
	31.7702	0.997536	99.7536	0.00844805	0.844805	8	0.943311	94.3311	0.00625535	0.625535	12	0.95481	95.481	0.00532178	0.532178	13
	31.8352	0.997408	99.7408	0.00844402	0.844402	8	0.943173	94.3173	0.00625172	0.625172	12	0.954687	95.4687	0.00532377	0.532377	13
	31.9002	0.997279	99.7279	0.00844	0.844	8	0.943035	94.3035	0.00624811	0.624811	12	0.954564	95.4564	0.00532577	0.532577	13
	31.9651	0.997151	99.7151	0.00843597	0.843597	8	0.942897	94.2897	0.00624453	0.624453	12	0.954441	95.4441	0.00532779	0.532779	13
	32.0301	0.997023	99.7023	0.00843192	0.843192	8	0.942759	94.2759	0.00624101	0.624101	12	0.954318	95.4318	0.00532972	0.532972	13
	32.0951	0.996895	99.6895	0.00842788	0.842788	8	0.942622	94.2622	0.00623753	0.623753	12	0.954196	95.4196	0.00533163	0.533163	13
	32.16	0.996767	99.6767	0.00842384	0.842384	8	0.942485	94.2485	0.00623407	0.623407	12	0.954073	95.4073	0.00533356	0.533356	13
	32.225	0.996639	99.6639	0.00841979	0.841979	8	0.942348	94.2348	0.00623064	0.623064	12	0.953951	95.3951	0.0053355	0.53355	13
	32.29	0.996511	99.6511	0.00841573	0.841573	8	0.942212	94.2212	0.00622726	0.622726	12	0.953829	95.3829	0.00533736	0.533736	13
	32.3549	0.996383	99.6383	0.00841167	0.841167	8	0.942075	94.2075	0.00622392	0.622392	12	0.953708	95.3708	0.00533919	0.533919	13
	32.4199	0.996256	99.6256	0.00840762	0.840762	8	0.941939	94.1939	0.00622061	0.622061	12	0.953586	95.3586	0.00534104	0.534104	13
	32.4849	0.996128	99.6128	0.00840356	0.840356	8	0.941803	94.1803	0.00621732	0.621732	12	0.953465	95.3465	0.0053429	0.53429	13
	32.5499	0.996001	99.6001	0.00839948	0.839948	8	0.941668	94.1668	0.00621409	0.621409	12	0.953344	95.3344	0.00534469	0.534469	13
	32.6148	0.995874	99.5874	0.0083954	0.83954	8	0.941532	94.1532	0.00621089	0.621089	12	0.953223	95.3223	0.00534645	0.534645	13
	32.6798	0.995746	99.5746	0.00839134	0.839134	8	0.941397	94.1397	0.00620772	0.620772	12	0.953102	95.3102	0.00534823	0.534823	13
	32.7448	0.995619	99.5619	0.00838726	0.838726	8	0.941262	94.1262	0.00620458	0.620458	12	0.952981	95.2981	0.00535002	0.535002	13
	32.8097	0.995493	99.5493	0.00838317	0.838317	8	0.941128	94.1128	0.00620149	0.620149	12	0.952861	95.2861	0.00535173	0.535173	13
	32.8747	0.995366	99.5366	0.00837909	0.837909	8	0.940994	94.0994	0.00619843	0.619843	12	0.952741	95.2741	0.00535342	0.535342	13
	32.9397	0.995239	99.5239	0.00837502	0.837502	8	0.940859	94.0859	0.0061954	0.61954	12	0.952621	95.2621	0.00535513	0.535513	13
	33.0046	0.995112	99.5112	0.00837093	0.837093	8	0.940725	94.0725	0.0061924	0.61924	12	0.952502	95.2502	0.00535685	0.535685	13
	33.0696	0.994986	99.4986	0.00836682	0.836682	8	0.940592	94.0592	0.00618945	0.618945	12	0.952382	95.2382	0.0053585	0.53585	13
	33.1346	0.99486	99.486	0.00836273	0.836273	8	0.940459	94.0459	0.00618654	0.618654	12	0.952263	95.2263	0.00536012	0.536012	13
	33.1996	0.994734	99.4734	0.00835865	0.835865	8	0.940325	94.0325	0.00618365	0.618365	12	0.952144	95.2144	0.00536176	0.536176	13
	33.2645	0.994607	99.4607	0.00835454	0.835454	8	0.940192	94.0192	0.00618078	0.618078	12	0.952025	95.2025	0.00536341	0.536341	13
	33.3295	0.994482	99.4482	0.00835043	0.835043	8	0.94006	94.006	0.00617797	0.617797	12	0.951906	95.1906	0.00536499	0.536499	13
	33.3945	0.994356	99.4356	0.00834633	0.834633	8	0.939928	93.9928	0.00617519	0.617519	12	0.951788	95.1788	0.00536655	0.536655	13
	33.4594	0.99423	99.423	0.00834224	0.834224	8	0.939795	93.9795	0.00617244	0.617244	12	0.95167	95.167	0.00536812	0.536812	13
	33.5244	0.994104	99.4104	0.00833813	0.833813	8	0.939663	93.9663	0.00616971	0.616971	12	0.951552	95.1552	0.00536971	0.536971	13
	33.5894	0.993979	99.3979	0.00833401	0.833401	8	0.939532	93.9532	0.00616703	0.616703	12	0.951434	95.1434	0.00537123	0.537123	13
	33.6543	0.993854	99.3854	0.0083299	0.83299	8	0.939401	93.9401	0.00616439	0.616439	12	0.951317	95.1317	0.00537272	0.537272	13
	33.7193	0.993728	99.3728	0.00832581	0.832581	8	0.939269	93.9269	0.00616177	0.616177	12	0.951199	95.1199	0.00537423	0.537423	13
	33.7843	0.993603	99.3603	0.00832169	0.832169	8	0.939138	93.9138	0.00615918	0.615918	12	0.951082	95.1082	0.00537575	0.537575	13
	33.8493	0.993478	99.3478	0.00831757	0.831757	8	0.939008	93.9008	0.00615663	0.615663	12	0.950965	95.0965	0.00537721	0.537721	13
	33.9142	0.993353	99.3353	0.00831345	0.831345	8	0.938878	93.8878	0.00615412	0.615412	12	0.950849	95.0849	0.00537865	0.537865	13
	33.9792	0.993229	99.3229	0.00830935	0.830935	8	0.938747	93.8747	0.00615163	0.615163	12	0.950732	95.0732	0.0053801	0.53801	13
	34.0442	0.993104	99.3104	0.00830523	0.830523	8	0.938617	93.8617	0.00614917	0.614917	12	0.950615	95.0615	0.00538156	0.538156	13
	34.1091	0.99298	99.298	0.0083011	0.83011	8	0.938488	93.8488	0.00614676	0.614676	12	0.9505	95.05	0.00538296	0.538296	13
	34.1741	0.992855	99.2855	0.00829699	0.829699	8	0.938359	93.8359	0.00614438	0.614438	12	0.950384	95.0384	0.00538434	0.538434	13
	34.2391	0.992731	99.2731	0.00829288	0.829288	8	0.938229	93.8229	0.00614202	0.614202	12	0.950268	95.0268	0.00538574	0.538574	13
	34.304	0.992607	99.2607	0.00828875	0.828875	8	0.9381	93.81	0.00613968	0.613968	12	0.950153	95.0153	0.00538714	0.538714	13
	34.369	0.992483	99.2483	0.00828463	0.828463	8	0.937972	93.7972	0.0061374	0.61374	12	0.950037	95.0037	0.00538849	0.538849	13
	34.434	0.992359	99.2359	0.00828051	0.828051	8	0.937844	93.7844	0.00613514	0.613514	12	0.949923	94.9923	0.00538982	0.538982	13
	34.4989	0.992235	99.2235	0.00827641	0.827641	8	0.937715	93.7715	0.00613291	0.613291	12	0.949808	94.9808	0.00539116	0.539116	13
	34.5639	0.992112	99.2112	0.00827228	0.827228	8	0.937587	93.7587	0.00613071	0.613071	12	0.949693	94.9693	0.00539251	0.539251	13
	34.6289	0.991988	99.1988	0.00826815	0.826815	8	0.93746	93.746	0.00612854	0.612854	12	0.949579	94.9579	0.00539381	0.539381	13
	34.6939	0.991865	99.1865	0.00826403	0.826403	8	0.937332	93.7332	0.00612642	0.612642	12	0.949465	94.9465	0.00539509	0.539509	13
	34.7588	0.991742	99.1742	0.00825993	0.825993	8	0.937205	93.7205	0.00612431	0.612431	12	0.949351	94.9351	0.00539638	0.539638	13
	34.8238	0.991619	99.1619	0.0082558	0.82558	8	0.937078	93.7078	0.00612223	0.612223	12	0.949237	94.9237	0.00539768	0.539768	13
	34.8888	0.991496	99.1496	0.00825167	0.825167	8	0.936952	93.6952	0.00612019	0.612019	12	0.949124	94.9124	0.00539893	0.539893	13
	34.9537	0.991373	99.1373	0.00824756	0.824756	8	0.936825	93.6825	0.00611819	0.611819	12	0.949011	94.9011	0.00540016	0.540016	13
	35.0187	0.991251	99.1251	0.00824346	0.824346	8	0.936699	93.6699	0.0061162	0.61162	12	0.948898	94.8898	0.0054014	0.54014	13
	35.0837	0.991128	99.1128	0.00823933	0.823933	8	0.936573	93.6573	0.00611424	0.611424	12	0.948785	94.8785	0.00540266	0.540266	13
	35.1486	0.991006	99.1006	0.00823521	0.823521	8	0.936448	93.6448	0.00611232	0.611232	12	0.948672	94.8672	0.00540386	0.540386	13
	35.2136	0.990884	99.0884	0.0082311	0.82311	8	0.936322	93.6322	0.00611044	0.611044	12	0.94856	94.856	0.00540505	0.540505	13
	35.2786	0.990761	99.0761	0.00822701	0.822701	8	0.936197	93.6197	0.00610858	0.610858	12	0.948448	94.8448	0.00540625	0.540625	13
	35.3436	0.990639	99.0639	0.00822289	0.822289	8	0.936072	93.6072	0.00610673	0.610673	12	0.948336	94.8336	0.00540746	0.540746	13
	35.4085	0.990518	99.0518	0.00821877	0.821877	8	0.935947	93.5947	0.00610493	0.610493	12	0.948224	94.8224	0.00540862	0.540862	13
	35.4735	0.990396	99.0396	0.00821467	0.821467	8	0.935823	93.5823	0.00610317	0.610317	12	0.948113	94.8113	0.00540976	0.540976	13
	35.5385	0.990274	99.0274	0.00821058	0.821058	8	0.935699	93.5699	0.00610142	0.610142	12	0.948002	94.8002	0.00541092	0.541092	13
	35.6034	0.990153	99.0153	0.00820646	0.820646	8	0.935575	93.5575	0.00609969	0.609969	12	0.94789	94.789	0.00541209	0.541209	13
	35.6684	0.990032	99.0032	0.00820235	0.820235	8	0.935451	93.5451	0.00609801	0.609801	12	0.94778	94.778	0.00541322	0.541322	13
	35.7334	0.989911	98.9911	0.00819826	0.819826	8	0.935328	93.5328	0.00609636	0.609636	12	0.947669	94.7669	0.00541432	0.541432	13
	35.7983	0.98979	98.979	0.00819418	0.819418	8	0.935205	93.5205	0.00609472	0.609472	12	0.947559	94.7559	0.00541544	0.541544	13
	35.8633	0.989669	98.9669	0.00819007	0.819007	8	0.935082	93.5082	0.00609311	0.609311	12	0.947448	94.7448	0.00541657	0.541657	13
	35.9283	0.989548	98.9548	0.00818597	0.818597	8	0.934959	93.4959	0.00609154	0.609154	12	0.947339	94.7339	0.00541766	0.541766	13
	35.9933	0.989428	98.9428	0.00818188	0.818188	8	0.934837	93.4837	0.00608999	0.608999	12	0.947229	94.7229	0.00541873	0.541873	13
	36.0582	0.989307	98.9307	0.00817781	0.817781	8	0.934715	93.4715	0.00608847	0.608847	12	0.94712	94.712	0.00541981	0.541981	13
	36.1232	0.989187	98.9187	0.00817371	0.817371	8	0.934592	93.4592	0.00608697	0.608697	12	0.94701	94.701	0.0054209	0.54209	13
	36.1882	0.989067	98.9067	0.00816962	0.816962	8	0.934471	93.4471	0.0060855	0.60855	12	0.946901	94.6901	0.00542195	0.542195	13
	36.2531	0.988947	98.8947	0.00816555	0.816555	8	0.93435	93.435	0.00608407	0.608407	12	0.946792	94.6792	0.00542299	0.542299	13
	36.3181	0.988827	98.8827	0.00816149	0.816149	8	0.934228	93.4228	0.00608265	0.608265	12	0.946684	94.6684	0.00542404	0.542404	13
	36.3831	0.988707	98.8707	0.0081574	0.81574	8	0.934107	93.4107	0.00608125	0.608125	12	0.946575	94.6575	0.00542509	0.542509	13
	36.448	0.988587	98.8587	0.00815332	0.815332	8	0.933986	93.3986	0.00607989	0.607989	12	0.946467	94.6467	0.00542611	0.542611	13
	36.513	0.988468	98.8468	0.00814926	0.814926	8	0.933866	93.3866	0.00607856	0.607856	12	0.946359	94.6359	0.00542711	0.542711	13
	36.578	0.988349	98.8349	0.00814521	0.814521	8	0.933746	93.3746	0.00607725	0.607725	12	0.946252	94.6252	0.00542813	0.542813	13
	36.643	0.988229	98.8229	0.00814114	0.814114	8	0.933626	93.3626	0.00607595	0.607595	12	0.946144	94.6144	0.00542915	0.542915	13
	36.7079	0.98811	98.811	0.00813707	0.813707	8	0.933506	93.3506	0.0060747	0.60747	12	0.946037	94.6037	0.00543014	0.543014	13
	36.7729	0.987992	98.7992	0.00813303	0.813303	8	0.933387	93.3387	0.00607346	0.607346	12	0.94593	94.593	0.00543111	0.543111	13
	36.8379	0.987873	98.7873	0.00812899	0.812899	8	0.933267	93.3267	0.00607225	0.607225	12	0.945823	94.5823	0.00543209	0.543209	13
	36.9028	0.987754	98.7754	0.00812493	0.812493	8	0.933148	93.3148	0.00607106	0.607106	12	0.945716	94.5716	0.00543309	0.543309	13
	36.9678	0.987636	98.7636	0.00812088	0.812088	8	0.93303	93.303	0.0060699	0.60699	12	0.94561	94.561	0.00543405	0.543405	13
	37.0328	0.987518	98.7518	0.00811685	0.811685	8	0.932911	93.2911	0.00606876	0.606876	12	0.945504	94.5504	0.00543499	0.543499	13
	37.0977	0.987399	98.7399	0.00811283	0.811283	8	0.932793	93.2793	0.00606765	0.606765	12	0.945398	94.5398	0.00543594	0.543594	13
	37.1627	0.987281	98.7281	0.00810879	0.810879	8	0.932675	93.2675	0.00606655	0.606655	12	0.945292	94.5292	0.00543691	0.543691	13
	37.2277	0.987164	98.7164	0.00810475	0.810475	8	0.932557	93.2557	0.00606549	0.606549	12	0.945186	94.5186	0.00543784	0.543784	13
	37.2926	0.987046	98.7046	0.00810074	0.810074	8	0.93244	93.244	0.00606445	0.606445	12	0.945081	94.5081	0.00543875	0.543875	13
	37.3576	0.986928	98.6928	0.00809674	0.809674	8	0.932322	93.2322	0.00606343	0.606343	12	0.944976	94.4976	0.00543968	0.543968	13
	37.4226	0.986811	98.6811	0.00809271	0.809271	8	0.932205	93.2205	0.00606243	0.606243	12	0.944871	94.4871	0.00544062	0.544062	13
	37.4876	0.986694	98.6694	0.00808869	0.808869	8	0.932088	93.2088	0.00606146	0.606146	12	0.944766	94.4766	0.00544152	0.544152	13
	37.5525	0.986576	98.6576	0.0080847	0.80847	8	0.931972	93.1972	0.00606051	0.606051	12	0.944662	94.4662	0.00544242	0.544242	13
	37.6175	0.986459	98.6459	0.00808072	0.808072	8	0.931856	93.1856	0.00605959	0.605959	12	0.944558	94.4558	0.00544332	0.544332	13
	37.6825	0.986342	98.6342	0.0080767	0.80767	8	0.931739	93.1739	0.00605868	0.605868	12	0.944453	94.4453	0.00544424	0.544424	13
	37.7474	0.986226	98.6226	0.00807271	0.807271	8	0.931624	93.1624	0.0060578	0.60578	12	0.94435	94.435	0.00544512	0.544512	13
	37.8124	0.986109	98.6109	0.00806873	0.806873	8	0.931508	93.1508	0.00605694	0.605694	12	0.944246	94.4246	0.005446	0.5446	13
	37.8774	0.985993	98.5993	0.00806477	0.806477	8	0.931393	93.1393	0.00605611	0.605611	12	0.944143	94.4143	0.00544688	0.544688	13
	37.9423	0.985876	98.5876	0.00806078	0.806078	8	0.931277	93.1277	0.00605529	0.605529	12	0.94404	94.404	0.00544777	0.544777	13
	38.0073	0.98576	98.576	0.0080568	0.80568	8	0.931163	93.1163	0.0060545	0.60545	12	0.943937	94.3937	0.00544864	0.544864	13
	38.0723	0.985645	98.5645	0.00805285	0.805285	8	0.931048	93.1048	0.00605374	0.605374	12	0.943834	94.3834	0.0054495	0.54495	13
	38.1373	0.985529	98.5529	0.0080489	0.80489	8	0.930934	93.0934	0.00605299	0.605299	12	0.943732	94.3732	0.00545037	0.545037	13
	38.2022	0.985413	98.5413	0.00804493	0.804493	8	0.930819	93.0819	0.00605226	0.605226	12	0.943629	94.3629	0.00545125	0.545125	13
	38.2672	0.985297	98.5297	0.00804097	0.804097	8	0.930706	93.0706	0.00605156	0.605156	12	0.943527	94.3527	0.0054521	0.54521	13
	38.3322	0.985182	98.5182	0.00803704	0.803704	8	0.930592	93.0592	0.00605089	0.605089	12	0.943425	94.3425	0.00545295	0.545295	13
	38.3971	0.985067	98.5067	0.00803312	0.803312	8	0.930479	93.0479	0.00605023	0.605023	12	0.943324	94.3324	0.0054538	0.54538	13
	38.4621	0.984951	98.4951	0.00802917	0.802917	8	0.930365	93.0365	0.00604959	0.604959	12	0.943222	94.3222	0.00545467	0.545467	13
	38.5271	0.984837	98.4837	0.00802523	0.802523	8	0.930252	93.0252	0.00604897	0.604897	12	0.943121	94.3121	0.00545552	0.545552	13
	38.592	0.984722	98.4722	0.00802133	0.802133	8	0.93014	93.014	0.00604838	0.604838	12	0.94302	94.302	0.00545635	0.545635	13
	38.657	0.984607	98.4607	0.00801743	0.801743	8	0.930027	93.0027	0.00604781	0.604781	12	0.942919	94.2919	0.0054572	0.54572	13
	38.722	0.984492	98.4492	0.0080135	0.80135	8	0.929915	92.9915	0.00604726	0.604726	12	0.942818	94.2818	0.00545806	0.545806	13
	38.787	0.984378	98.4378	0.00800958	0.800958	8	0.929803	92.9803	0.00604673	0.604673	12	0.942718	94.2718	0.0054589	0.54589	13
	38.8519	0.984264	98.4264	0.0080057	0.80057	8	0.929692	92.9692	0.00604622	0.604622	12	0.942618	94.2618	0.00545973	0.545973	13
	38.9169	0.98415	98.415	0.00800182	0.800182	8	0.92958	92.958	0.00604574	0.604574	12	0.942518	94.2518	0.00546057	0.546057	13
	38.9819	0.984036	98.4036	0.00799792	0.799792	8	0.929469	92.9469	0.00604527	0.604527	12	0.942418	94.2418	0.00546143	0.546143	13
	39.0468	0.983922	98.3922	0.00799403	0.799403	8	0.929358	92.9358	0.00604483	0.604483	12	0.942318	94.2318	0.00546226	0.546226	13
	39.1118	0.983809	98.3809	0.00799017	0.799017	8	0.929247	92.9247	0.00604441	0.604441	12	0.942219	94.2219	0.0054631	0.54631	13
	39.1768	0.983695	98.3695	0.00798631	0.798631	8	0.929136	92.9136	0.006044	0.6044	12	0.94212	94.212	0.00546394	0.546394	13
	39.2417	0.983581	98.3581	0.00798243	0.798243	8	0.929026	92.9026	0.00604362	0.604362	12	0.942021	94.2021	0.00546479	0.546479	13
	39.3067	0.983468	98.3468	0.00797857	0.797857	8	0.928916	92.8916	0.00604326	0.604326	12	0.941922	94.1922	0.00546563	0.546563	13
	39.3717	0.983355	98.3355	0.00797473	0.797473	8	0.928806	92.8806	0.00604293	0.604293	12	0.941824	94.1824	0.00546646	0.546646	13
	39.4367	0.983242	98.3242	0.0079709	0.79709	8	0.928697	92.8697	0.00604261	0.604261	12	0.941725	94.1725	0.00546731	0.546731	13
	39.5016	0.983129	98.3129	0.00796704	0.796704	8	0.928587	92.8587	0.00604231	0.604231	12	0.941627	94.1627	0.00546816	0.546816	13
	39.5666	0.983017	98.3017	0.0079632	0.79632	8	0.928478	92.8478	0.00604204	0.604204	12	0.941529	94.1529	0.005469	0.5469	13
	39.6316	0.982905	98.2905	0.00795939	0.795939	8	0.928369	92.8369	0.00604179	0.604179	12	0.941431	94.1431	0.00546985	0.546985	13
	39.6965	0.982792	98.2792	0.00795559	0.795559	8	0.928261	92.8261	0.00604156	0.604156	12	0.941334	94.1334	0.0054707	0.54707	13
	39.7615	0.98268	98.268	0.00795176	0.795176	8	0.928152	92.8152	0.00604134	0.604134	12	0.941236	94.1236	0.00547155	0.547155	13
	39.8265	0.982568	98.2568	0.00794794	0.794794	8	0.928044	92.8044	0.00604116	0.604116	12	0.941139	94.1139	0.00547241	0.547241	13
	39.8914	0.982456	98.2456	0.00794416	0.794416	8	0.927936	92.7936	0.00604099	0.604099	12	0.941042	94.1042	0.00547326	0.547326	13
	39.9564	0.982344	98.2344	0.00794038	0.794038	8	0.927829	92.7829	0.00604085	0.604085	12	0.940946	94.0946	0.00547412	0.547412	13
	40.0214	0.982233	98.2233	0.00793657	0.793657	8	0.927721	92.7721	0.00604072	0.604072	12	0.940849	94.0849	0.00547499	0.547499	13
	40.0863	0.982121	98.2121	0.00793279	0.793279	8	0.927614	92.7614	0.00604062	0.604062	12	0.940753	94.0753	0.00547585	0.547585	13
	40.1513	0.98201	98.201	0.00792903	0.792903	8	0.927507	92.7507	0.00604054	0.604054	12	0.940657	94.0657	0.00547672	0.547672	13
	40.2163	0.981899	98.1899	0.00792528	0.792528	8	0.9274	92.74	0.00604048	0.604048	12	0.940561	94.0561	0.00547759	0.547759	13
	40.2813	0.981788	98.1788	0.0079215	0.79215	8	0.927293	92.7293	0.00604044	0.604044	12	0.940465	94.0465	0.00547847	0.547847	13
	40.3462	0.981677	98.1677	0.00791774	0.791774	8	0.927187	92.7187	0.00604042	0.604042	12	0.940369	94.0369	0.00547935	0.547935	13
	40.4112	0.981566	98.1566	0.00791401	0.791401	8	0.927081	92.7081	0.00604043	0.604043	12	0.940274	94.0274	0.00548023	0.548023	13
	40.4762	0.981456	98.1456	0.00791028	0.791028	8	0.926976	92.6976	0.00604046	0.604046	12	0.940179	94.0179	0.00548112	0.548112	13
	40.5411	0.981345	98.1345	0.00790653	0.790653	8	0.92687	92.687	0.00604051	0.604051	12	0.940083	94.0083	0.00548202	0.548202	13
	40.6061	0.981235	98.1235	0.00790279	0.790279	8	0.926764	92.6764	0.00604058	0.604058	12	0.939989	93.9989	0.00548292	0.548292	13
	40.6711	0.981125	98.1125	0.00789909	0.789909	8	0.92666	92.666	0.00604068	0.604068	12	0.939894	93.9894	0.00548382	0.548382	13
	40.736	0.981015	98.1015	0.0078954	0.78954	8	0.926555	92.6555	0.0060408	0.60408	12	0.9398	93.98	0.00548473	0.548473	13
	40.801	0.980905	98.0905	0.00789167	0.789167	8	0.92645	92.645	0.00604093	0.604093	12	0.939705	93.9705	0.00548565	0.548565	13
	40.866	0.980795	98.0795	0.00788796	0.788796	8	0.926345	92.6345	0.00604109	0.604109	12	0.939611	93.9611	0.00548657	0.548657	13
	40.931	0.980686	98.0686	0.00788429	0.788429	8	0.926241	92.6241	0.00604128	0.604128	12	0.939518	93.9518	0.00548749	0.548749	13
	40.9959	0.980577	98.0577	0.00788062	0.788062	8	0.926138	92.6138	0.00604148	0.604148	12	0.939424	93.9424	0.00548842	0.548842	13
	41.0609	0.980467	98.0467	0.00787692	0.787692	8	0.926034	92.6034	0.00604171	0.604171	12	0.93933	93.933	0.00548936	0.548936	13
	41.1259	0.980358	98.0358	0.00787324	0.787324	8	0.92593	92.593	0.00604196	0.604196	12	0.939237	93.9237	0.00549031	0.549031	13
	41.1908	0.980249	98.0249	0.00786959	0.786959	8	0.925827	92.5827	0.00604224	0.604224	12	0.939144	93.9144	0.00549125	0.549125	13
	41.2558	0.980141	98.0141	0.00786595	0.786595	8	0.925724	92.5724	0.00604253	0.604253	12	0.939051	93.9051	0.00549221	0.549221	13
	41.3208	0.980032	98.0032	0.00786228	0.786228	8	0.925621	92.5621	0.00604284	0.604284	12	0.938958	93.8958	0.00549317	0.549317	13
	41.3857	0.979924	97.9924	0.00785862	0.785862	8	0.925518	92.5518	0.00604319	0.604319	12	0.938866	93.8866	0.00549414	0.549414	13
	41.4507	0.979815	97.9815	0.00785501	0.785501	8	0.925416	92.5416	0.00604356	0.604356	12	0.938773	93.8773	0.00549511	0.549511	13
	41.5157	0.979707	97.9707	0.00785139	0.785139	8	0.925314	92.5314	0.00604394	0.604394	12	0.938681	93.8681	0.00549609	0.549609	13
	41.5807	0.979599	97.9599	0.00784775	0.784775	8	0.925212	92.5212	0.00604434	0.604434	12	0.938589	93.8589	0.00549708	0.549708	13
	41.6456	0.979491	97.9491	0.00784412	0.784412	8	0.925111	92.5111	0.00604478	0.604478	12	0.938497	93.8497	0.00549807	0.549807	13
	41.7106	0.979384	97.9384	0.00784053	0.784053	8	0.925009	92.5009	0.00604524	0.604524	12	0.938406	93.8406	0.00549906	0.549906	13
	41.7756	0.979276	97.9276	0.00783694	0.783694	8	0.924908	92.4908	0.00604571	0.604571	12	0.938315	93.8315	0.00550006	0.550006	13
	41.8405	0.979169	97.9169	0.00783332	0.783332	8	0.924807	92.4807	0.0060462	0.60462	12	0.938223	93.8223	0.00550107	0.550107	13
	41.9055	0.979062	97.9062	0.00782972	0.782972	8	0.924706	92.4706	0.00604673	0.604673	12	0.938132	93.8132	0.00550208	0.550208	13
	41.9705	0.978955	97.8955	0.00782616	0.782616	8	0.924606	92.4606	0.00604728	0.604728	12	0.938042	93.8042	0.0055031	0.55031	13
	42.0354	0.978848	97.8848	0.00782259	0.782259	8	0.924506	92.4506	0.00604785	0.604785	12	0.937951	93.7951	0.00550413	0.550413	13
	42.1004	0.978741	97.8741	0.00781901	0.781901	8	0.924405	92.4405	0.00604843	0.604843	12	0.93786	93.786	0.00550516	0.550516	13
	42.1654	0.978634	97.8634	0.00781543	0.781543	8	0.924305	92.4305	0.00604904	0.604904	12	0.93777	93.777	0.00550619	0.550619	13
	42.2304	0.978528	97.8528	0.00781189	0.781189	8	0.924206	92.4206	0.00604969	0.604969	12	0.93768	93.768	0.00550723	0.550723	13
	42.2953	0.978422	97.8422	0.00780836	0.780836	8	0.924107	92.4107	0.00605034	0.605034	12	0.93759	93.759	0.00550827	0.550827	13
	42.3603	0.978315	97.8315	0.00780479	0.780479	8	0.924007	92.4007	0.00605102	0.605102	12	0.9375	93.75	0.00550933	0.550933	13
	42.4253	0.978209	97.8209	0.00780124	0.780124	8	0.923908	92.3908	0.00605172	0.605172	12	0.937411	93.7411	0.00551038	0.551038	13
	42.4902	0.978104	97.8104	0.00779773	0.779773	8	0.92381	92.381	0.00605246	0.605246	12	0.937322	93.7322	0.00551144	0.551144	13
	42.5552	0.977998	97.7998	0.00779422	0.779422	8	0.923711	92.3711	0.00605321	0.605321	12	0.937233	93.7233	0.00551251	0.551251	13
	42.6202	0.977892	97.7892	0.00779068	0.779068	8	0.923613	92.3613	0.00605397	0.605397	12	0.937143	93.7143	0.00551358	0.551358	13
	42.6851	0.977787	97.7787	0.00778716	0.778716	8	0.923515	92.3515	0.00605477	0.605477	12	0.937055	93.7055	0.00551466	0.551466	13
	42.7501	0.977682	97.7682	0.00778367	0.778367	8	0.923417	92.3417	0.00605559	0.605559	12	0.936966	93.6966	0.00551574	0.551574	13
	42.8151	0.977577	97.7577	0.00778018	0.778018	8	0.923319	92.3319	0.00605643	0.605643	12	0.936878	93.6878	0.00551683	0.551683	13
	42.88	0.977472	97.7472	0.00777666	0.777666	8	0.923221	92.3221	0.00605728	0.605728	12	0.93679	93.679	0.00551792	0.551792	13
	42.945	0.977367	97.7367	0.00777317	0.777317	8	0.923124	92.3124	0.00605817	0.605817	12	0.936702	93.6702	0.00551902	0.551902	13
	43.01	0.977263	97.7263	0.0077697	0.77697	8	0.923028	92.3028	0.00605908	0.605908	12	0.936614	93.6614	0.00552012	0.552012	13
	43.075	0.977158	97.7158	0.00776623	0.776623	8	0.922931	92.2931	0.00606001	0.606001	12	0.936527	93.6527	0.00552123	0.552123	13
	43.1399	0.977054	97.7054	0.00776274	0.776274	8	0.922834	92.2834	0.00606095	0.606095	12	0.936439	93.6439	0.00552235	0.552235	13
	43.2049	0.97695	97.695	0.00775926	0.775926	8	0.922738	92.2738	0.00606193	0.606193	12	0.936352	93.6352	0.00552346	0.552346	13
	43.2699	0.976846	97.6846	0.00775582	0.775582	8	0.922642	92.2642	0.00606293	0.606293	12	0.936265	93.6265	0.00552459	0.552459	13
	43.3348	0.976742	97.6742	0.00775237	0.775237	8	0.922546	92.2546	0.00606395	0.606395	12	0.936178	93.6178	0.00552572	0.552572	13
	43.3998	0.976639	97.6639	0.00774891	0.774891	8	0.92245	92.245	0.00606498	0.606498	12	0.936091	93.6091	0.00552686	0.552686	13
	43.4648	0.976535	97.6535	0.00774545	0.774545	8	0.922354	92.2354	0.00606605	0.606605	12	0.936005	93.6005	0.005528	0.5528	13
	43.5297	0.976432	97.6432	0.00774202	0.774202	8	0.922259	92.2259	0.00606714	0.606714	12	0.935919	93.5919	0.00552914	0.552914	13
	43.5947	0.976329	97.6329	0.0077386	0.77386	8	0.922164	92.2164	0.00606825	0.606825	12	0.935832	93.5832	0.00553029	0.553029	13
	43.6597	0.976226	97.6226	0.00773515	0.773515	8	0.922069	92.2069	0.00606936	0.606936	12	0.935746	93.5746	0.00553145	0.553145	13
	43.7247	0.976123	97.6123	0.00773171	0.773171	8	0.921974	92.1974	0.00607052	0.607052	12	0.935661	93.5661	0.00553262	0.553262	13
	43.7896	0.976021	97.6021	0.0077283	0.77283	8	0.92188	92.188	0.00607169	0.607169	12	0.935575	93.5575	0.00553379	0.553379	13
	43.8546	0.975918	97.5918	0.0077249	0.77249	8	0.921786	92.1786	0.00607289	0.607289	12	0.93549	93.549	0.00553496	0.553496	13
	43.9196	0.975816	97.5816	0.00772147	0.772147	8	0.921691	92.1691	0.00607409	0.607409	12	0.935404	93.5404	0.00553614	0.553614	13
	43.9845	0.975714	97.5714	0.00771805	0.771805	8	0.921598	92.1598	0.00607533	0.607533	12	0.93532	93.532	0.00553733	0.553733	13
	44.0495	0.975612	97.5612	0.00771466	0.771466	8	0.921504	92.1504	0.00607659	0.607659	12	0.935235	93.5235	0.00553852	0.553852	13
	44.1145	0.97551	97.551	0.00771127	0.771127	8	0.921411	92.1411	0.00607787	0.607787	12	0.93515	93.515	0.00553972	0.553972	13
	44.1794	0.975408	97.5408	0.00770786	0.770786	8	0.921317	92.1317	0.00607916	0.607916	12	0.935066	93.5066	0.00554092	0.554092	13
	44.2444	0.975307	97.5307	0.00770445	0.770445	8	0.921224	92.1224	0.00608048	0.608048	12	0.934981	93.4981	0.00554213	0.554213	13
	44.3094	0.975206	97.5206	0.00770107	0.770107	8	0.921132	92.1132	0.00608183	0.608183	12	0.934897	93.4897	0.00554335	0.554335	13
	44.3744	0.975104	97.5104	0.0076977	0.76977	8	0.921039	92.1039	0.00608318	0.608318	12	0.934814	93.4814	0.00554457	0.554457	13
	44.4393	0.975003	97.5003	0.0076943	0.76943	8	0.920946	92.0946	0.00608456	0.608456	12	0.93473	93.473	0.0055458	0.55458	13
	44.5043	0.974903	97.4903	0.00769091	0.769091	8	0.920854	92.0854	0.00608596	0.608596	12	0.934646	93.4646	0.00554703	0.554703	13
	44.5693	0.974802	97.4802	0.00768754	0.768754	8	0.920762	92.0762	0.00608739	0.608739	12	0.934563	93.4563	0.00554826	0.554826	13
	44.6342	0.974702	97.4702	0.00768418	0.768418	8	0.920671	92.0671	0.00608882	0.608882	12	0.93448	93.448	0.00554951	0.554951	13
	44.6992	0.974601	97.4601	0.00768079	0.768079	8	0.920579	92.0579	0.00609028	0.609028	12	0.934397	93.4397	0.00555076	0.555076	13
	44.7642	0.974501	97.4501	0.00767741	0.767741	8	0.920487	92.0487	0.00609176	0.609176	12	0.934314	93.4314	0.00555202	0.555202	13
	44.8291	0.974401	97.4401	0.00767405	0.767405	8	0.920396	92.0396	0.00609326	0.609326	12	0.934231	93.4231	0.00555328	0.555328	13
	44.8941	0.974301	97.4301	0.0076707	0.76707	8	0.920305	92.0305	0.00609478	0.609478	12	0.934149	93.4149	0.00555455	0.555455	13
	44.9591	0.974202	97.4202	0.00766732	0.766732	8	0.920214	92.0214	0.00609631	0.609631	12	0.934066	93.4066	0.00555582	0.555582	13
	45.0241	0.974102	97.4102	0.00766395	0.766395	8	0.920124	92.0124	0.00609786	0.609786	12	0.933984	93.3984	0.0055571	0.55571	13
	45.089	0.974003	97.4003	0.0076606	0.76606	8	0.920033	92.0033	0.00609944	0.609944	12	0.933903	93.3903	0.00555839	0.555839	13
	45.154	0.973904	97.3904	0.00765725	0.765725	8	0.919943	91.9943	0.00610103	0.610103	12	0.933821	93.3821	0.00555968	0.555968	13
	45.219	0.973805	97.3805	0.00765388	0.765388	8	0.919853	91.9853	0.00610264	0.610264	12	0.933739	93.3739	0.00556098	0.556098	13
	45.2839	0.973706	97.3706	0.00765052	0.765052	8	0.919763	91.9763	0.00610427	0.610427	12	0.933658	93.3658	0.00556229	0.556229	13
	45.3489	0.973607	97.3607	0.00764717	0.764717	8	0.919674	91.9674	0.00610592	0.610592	12	0.933577	93.3577	0.0055636	0.55636	13
	45.4139	0.973509	97.3509	0.00764383	0.764383	8	0.919584	91.9584	0.00610758	0.610758	12	0.933495	93.3495	0.00556492	0.556492	13
	45.4788	0.97341	97.341	0.00764047	0.764047	8	0.919495	91.9495	0.00610925	0.610925	12	0.933414	93.3414	0.00556624	0.556624	13
	45.5438	0.973312	97.3312	0.0076371	0.76371	8	0.919406	91.9406	0.00611095	0.611095	12	0.933334	93.3334	0.00556757	0.556757	13
	45.6088	0.973214	97.3214	0.00763376	0.763376	8	0.919317	91.9317	0.00611267	0.611267	12	0.933253	93.3253	0.00556891	0.556891	13
	45.6737	0.973117	97.3117	0.00763042	0.763042	8	0.919228	91.9228	0.0061144	0.61144	12	0.933173	93.3173	0.00557026	0.557026	13
	45.7387	0.973019	97.3019	0.00762706	0.762706	8	0.91914	91.914	0.00611614	0.611614	12	0.933093	93.3093	0.00557161	0.557161	13
	45.8037	0.972921	97.2921	0.0076237	0.76237	8	0.919052	91.9052	0.00611791	0.611791	12	0.933013	93.3013	0.00557297	0.557297	13
	45.8687	0.972824	97.2824	0.00762035	0.762035	8	0.918964	91.8964	0.00611969	0.611969	12	0.932933	93.2933	0.00557434	0.557434	13
	45.9336	0.972727	97.2727	0.00761701	0.761701	8	0.918876	91.8876	0.00612148	0.612148	12	0.932853	93.2853	0.00557571	0.557571	13
	45.9986	0.97263	97.263	0.00761365	0.761365	8	0.918788	91.8788	0.00612329	0.612329	12	0.932773	93.2773	0.00557709	0.557709	13
	46.0636	0.972533	97.2533	0.00761029	0.761029	8	0.9187	91.87	0.00612512	0.612512	12	0.932694	93.2694	0.00557848	0.557848	13
	46.1285	0.972437	97.2437	0.00760694	0.760694	8	0.918613	91.8613	0.00612696	0.612696	12	0.932615	93.2615	0.00557987	0.557987	13
	46.1935	0.97234	97.234	0.0076036	0.76036	8	0.918526	91.8526	0.00612881	0.612881	12	0.932536	93.2536	0.00558128	0.558128	13
	46.2585	0.972244	97.2244	0.00760024	0.760024	8	0.918439	91.8439	0.00613068	0.613068	12	0.932457	93.2457	0.00558269	0.558269	13
	46.3234	0.972148	97.2148	0.00759687	0.759687	8	0.918352	91.8352	0.00613256	0.613256	12	0.932378	93.2378	0.00558411	0.558411	13
	46.3884	0.972052	97.2052	0.00759352	0.759352	8	0.918266	91.8266	0.00613446	0.613446	12	0.9323	93.23	0.00558553	0.558553	13
	46.4534	0.971956	97.1956	0.00759018	0.759018	8	0.918179	91.8179	0.00613637	0.613637	12	0.932222	93.2222	0.00558697	0.558697	13
	46.5184	0.97186	97.186	0.00758681	0.758681	8	0.918093	91.8093	0.00613829	0.613829	12	0.932143	93.2143	0.00558841	0.558841	13
	46.5833	0.971765	97.1765	0.00758344	0.758344	8	0.918007	91.8007	0.00614023	0.614023	12	0.932065	93.2065	0.00558986	0.558986	13
	46.6483	0.97167	97.167	0.00758008	0.758008	8	0.917921	91.7921	0.00614218	0.614218	12	0.931987	93.1987	0.00559132	0.559132	13
	46.7133	0.971575	97.1575	0.00757673	0.757673	8	0.917836	91.7836	0.00614414	0.614414	12	0.93191	93.191	0.00559279	0.559279	13
	46.7782	0.97148	97.148	0.00757335	0.757335	8	0.91775	91.775	0.00614612	0.614612	12	0.931832	93.1832	0.00559426	0.559426	13
	46.8432	0.971385	97.1385	0.00756997	0.756997	8	0.917665	91.7665	0.0061481	0.61481	12	0.931755	93.1755	0.00559575	0.559575	13
	46.9082	0.97129	97.129	0.00756661	0.756661	8	0.91758	91.758	0.0061501	0.61501	12	0.931678	93.1678	0.00559724	0.559724	13
	46.9731	0.971196	97.1196	0.00756324	0.756324	8	0.917495	91.7495	0.00615212	0.615212	12	0.9316	93.16	0.00559874	0.559874	13
	47.0381	0.971101	97.1101	0.00755986	0.755986	8	0.91741	91.741	0.00615414	0.615414	12	0.931523	93.1523	0.00560025	0.560025	13
	47.1031	0.971007	97.1007	0.00755647	0.755647	8	0.917326	91.7326	0.00615617	0.615617	12	0.931447	93.1447	0.00560177	0.560177	13
	47.1681	0.970914	97.0914	0.00755309	0.755309	8	0.917242	91.7242	0.00615822	0.615822	12	0.93137	93.137	0.0056033	0.56033	13
	47.233	0.97082	97.082	0.00754972	0.754972	8	0.917157	91.7157	0.00616027	0.616027	12	0.931294	93.1294	0.00560484	0.560484	13
	47.298	0.970726	97.0726	0.00754632	0.754632	8	0.917073	91.7073	0.00616234	0.616234	12	0.931217	93.1217	0.00560639	0.560639	13
	47.363	0.970633	97.0633	0.00754292	0.754292	8	0.91699	91.699	0.00616442	0.616442	12	0.931141	93.1141	0.00560795	0.560795	13
	47.4279	0.970539	97.0539	0.00753953	0.753953	8	0.916906	91.6906	0.00616651	0.616651	12	0.931065	93.1065	0.00560952	0.560952	13
	47.4929	0.970446	97.0446	0.00753614	0.753614	8	0.916823	91.6823	0.0061686	0.61686	12	0.93099	93.099	0.00561109	0.561109	13
	47.5579	0.970353	97.0353	0.00753273	0.753273	8	0.916739	91.6739	0.00617071	0.617071	12	0.930914	93.0914	0.00561268	0.561268	13
	47.6228	0.97026	97.026	0.00752931	0.752931	8	0.916656	91.6656	0.00617283	0.617283	12	0.930838	93.0838	0.00561428	0.561428	13
	47.6878	0.970168	97.0168	0.0075259	0.75259	8	0.916574	91.6574	0.00617496	0.617496	12	0.930763	93.0763	0.00561589	0.561589	13
	47.7528	0.970075	97.0075	0.00752249	0.752249	8	0.916491	91.6491	0.00617709	0.617709	12	0.930688	93.0688	0.0056175	0.56175	13
	47.8178	0.969983	96.9983	0.00751907	0.751907	8	0.916408	91.6408	0.00617924	0.617924	12	0.930613	93.0613	0.00561913	0.561913	13
	47.8827	0.969891	96.9891	0.00751563	0.751563	8	0.916326	91.6326	0.00618139	0.618139	12	0.930538	93.0538	0.00562077	0.562077	13
	47.9477	0.969799	96.9799	0.0075122	0.75122	8	0.916244	91.6244	0.00618356	0.618356	12	0.930463	93.0463	0.00562242	0.562242	13
	48.0127	0.969707	96.9707	0.00750878	0.750878	8	0.916162	91.6162	0.00618573	0.618573	12	0.930389	93.0389	0.00562409	0.562409	13
	48.0776	0.969615	96.9615	0.00750533	0.750533	8	0.91608	91.608	0.00618791	0.618791	12	0.930314	93.0314	0.00562576	0.562576	13
	48.1426	0.969524	96.9524	0.00750188	0.750188	8	0.915998	91.5998	0.0061901	0.61901	12	0.93024	93.024	0.00562744	0.562744	13
	48.2076	0.969433	96.9433	0.00749842	0.749842	8	0.915917	91.5917	0.00619229	0.619229	12	0.930166	93.0166	0.00562914	0.562914	13
	48.2725	0.969341	96.9341	0.00749497	0.749497	8	0.915836	91.5836	0.0061945	0.61945	12	0.930092	93.0092	0.00563085	0.563085	13
	48.3375	0.96925	96.925	0.00749151	0.749151	8	0.915755	91.5755	0.00619671	0.619671	12	0.930018	93.0018	0.00563257	0.563257	13
	48.4025	0.96916	96.916	0.00748803	0.748803	8	0.915674	91.5674	0.00619893	0.619893	12	0.929945	92.9945	0.0056343	0.56343	13
	48.4675	0.969069	96.9069	0.00748455	0.748455	8	0.915593	91.5593	0.00620115	0.620115	12	0.929871	92.9871	0.00563605	0.563605	13
	48.5324	0.968978	96.8978	0.00748108	0.748108	8	0.915513	91.5513	0.00620339	0.620339	12	0.929798	92.9798	0.0056378	0.56378	13
	48.5974	0.968888	96.8888	0.00747759	0.747759	8	0.915432	91.5432	0.00620563	0.620563	12	0.929724	92.9724	0.00563957	0.563957	13
	48.6624	0.968798	96.8798	0.00747408	0.747408	8	0.915352	91.5352	0.00620788	0.620788	12	0.929651	92.9651	0.00564136	0.564136	13
	48.7273	0.968708	96.8708	0.00747058	0.747058	8	0.915272	91.5272	0.00621013	0.621013	12	0.929579	92.9579	0.00564316	0.564316	13
	48.7923	0.968618	96.8618	0.00746708	0.746708	8	0.915192	91.5192	0.00621239	0.621239	12	0.929506	92.9506	0.00564497	0.564497	13
	48.8573	0.968528	96.8528	0.00746356	0.746356	8	0.915112	91.5112	0.00621466	0.621466	12	0.929433	92.9433	0.00564678	0.564678	13
	48.9222	0.968438	96.8438	0.00746003	0.746003	8	0.915033	91.5033	0.00621694	0.621694	12	0.929361	92.9361	0.00564862	0.564862	13
	48.9872	0.968349	96.8349	0.00745649	0.745649	8	0.914954	91.4954	0.00621922	0.621922	12	0.929288	92.9288	0.00565048	0.565048	13
	49.0522	0.968259	96.8259	0.00745296	0.745296	8	0.914874	91.4874	0.0062215	0.62215	12	0.929216	92.9216	0.00565234	0.565234	13
	49.1171	0.96817	96.817	0.00744942	0.744942	8	0.914795	91.4795	0.0062238	0.62238	12	0.929144	92.9144	0.00565422	0.565422	13
	49.1821	0.968081	96.8081	0.00744585	0.744585	8	0.914717	91.4717	0.0062261	0.62261	12	0.929072	92.9072	0.00565611	0.565611	13
	49.2471	0.967992	96.7992	0.00744229	0.744229	8	0.914638	91.4638	0.0062284	0.62284	12	0.929	92.9	0.00565803	0.565803	13
	49.3121	0.967903	96.7903	0.00743873	0.743873	8	0.91456	91.456	0.00623071	0.623071	12	0.928929	92.8929	0.00565995	0.565995	13
	49.377	0.967815	96.7815	0.00743515	0.743515	8	0.914481	91.4481	0.00623303	0.623303	12	0.928857	92.8857	0.00566188	0.566188	13
	49.442	0.967726	96.7726	0.00743156	0.743156	8	0.914403	91.4403	0.00623535	0.623535	12	0.928786	92.8786	0.00566384	0.566384	13
	49.507	0.967638	96.7638	0.00742796	0.742796	8	0.914325	91.4325	0.00623768	0.623768	12	0.928715	92.8715	0.00566581	0.566581	13
	49.5719	0.96755	96.755	0.00742437	0.742437	8	0.914247	91.4247	0.00624001	0.624001	12	0.928644	92.8644	0.00566779	0.566779	13
	49.6369	0.967462	96.7462	0.00742076	0.742076	8	0.91417	91.417	0.00624235	0.624235	12	0.928573	92.8573	0.00566979	0.566979	13
	49.7019	0.967374	96.7374	0.00741713	0.741713	8	0.914092	91.4092	0.00624469	0.624469	12	0.928502	92.8502	0.0056718	0.56718	13
	49.7668	0.967286	96.7286	0.0074135	0.74135	8	0.914015	91.4015	0.00624704	0.624704	12	0.928431	92.8431	0.00567384	0.567384	13
	49.8318	0.967198	96.7198	0.00740988	0.740988	8	0.913938	91.3938	0.00624939	0.624939	12	0.928361	92.8361	0.00567588	0.567588	13
	49.8968	0.967111	96.7111	0.00740623	0.740623	8	0.913861	91.3861	0.00625176	0.625176	12	0.92829	92.829	0.00567794	0.567794	13
	49.9618	0.967024	96.7024	0.00740257	0.740257	8	0.913784	91.3784	0.00625412	0.625412	12	0.92822	92.822	0.00568002	0.568002	13
	50.0267	0.966936	96.6936	0.00739891	0.739891	8	0.913708	91.3708	0.00625648	0.625648	12	0.92815	92.815	0.00568212	0.568212	13
	50.0917	0.966849	96.6849	0.00739524	0.739524	8	0.913631	91.3631	0.00625885	0.625885	12	0.92808	92.808	0.00568423	0.568423	13
	50.1567	0.966762	96.6762	0.00739157	0.739157	8	0.913555	91.3555	0.00626124	0.626124	12	0.92801	92.801	0.00568635	0.568635	13
	50.2216	0.966676	96.6676	0.00738787	0.738787	8	0.913479	91.3479	0.00626362	0.626362	12	0.927941	92.7941	0.00568849	0.568849	13
	50.2866	0.966589	96.6589	0.00738417	0.738417	8	0.913403	91.3403	0.006266	0.6266	12	0.927871	92.7871	0.00569066	0.569066	13
	50.3516	0.966502	96.6502	0.00738047	0.738047	8	0.913327	91.3327	0.00626839	0.626839	12	0.927802	92.7802	0.00569283	0.569283	13
	50.4165	0.966416	96.6416	0.00737676	0.737676	8	0.913251	91.3251	0.00627079	0.627079	12	0.927732	92.7732	0.00569502	0.569502	13
	50.4815	0.96633	96.633	0.00737302	0.737302	8	0.913176	91.3176	0.00627319	0.627319	12	0.927663	92.7663	0.00569723	0.569723	13
	50.5465	0.966244	96.6244	0.00736928	0.736928	8	0.913101	91.3101	0.00627559	0.627559	12	0.927594	92.7594	0.00569946	0.569946	13
	50.6115	0.966158	96.6158	0.00736555	0.736555	8	0.913025	91.3025	0.00627799	0.627799	12	0.927525	92.7525	0.0057017	0.57017	13
	50.6764	0.966072	96.6072	0.0073618	0.73618	8	0.91295	91.295	0.00628041	0.628041	12	0.927457	92.7457	0.00570395	0.570395	13
	50.7414	0.965986	96.5986	0.00735803	0.735803	8	0.912875	91.2875	0.00628282	0.628282	12	0.927388	92.7388	0.00570623	0.570623	13
	50.8064	0.965901	96.5901	0.00735425	0.735425	8	0.912801	91.2801	0.00628524	0.628524	12	0.92732	92.732	0.00570853	0.570853	13
	50.8713	0.965815	96.5815	0.00735048	0.735048	8	0.912726	91.2726	0.00628766	0.628766	12	0.927251	92.7251	0.00571083	0.571083	13
	50.9363	0.96573	96.573	0.00734669	0.734669	8	0.912652	91.2652	0.00629009	0.629009	12	0.927183	92.7183	0.00571315	0.571315	13
	51.0013	0.965644	96.5644	0.00734288	0.734288	8	0.912578	91.2578	0.00629252	0.629252	12	0.927115	92.7115	0.0057155	0.57155	13
	51.0662	0.965559	96.5559	0.00733907	0.733907	8	0.912504	91.2504	0.00629495	0.629495	12	0.927047	92.7047	0.00571786	0.571786	13
	51.1312	0.965474	96.5474	0.00733526	0.733526	8	0.91243	91.243	0.00629738	0.629738	12	0.926979	92.6979	0.00572024	0.572024	13
	51.1962	0.965389	96.5389	0.00733143	0.733143	8	0.912356	91.2356	0.00629983	0.629983	12	0.926911	92.6911	0.00572263	0.572263	13
	51.2612	0.965305	96.5305	0.00732758	0.732758	8	0.912283	91.2283	0.00630227	0.630227	12	0.926844	92.6844	0.00572504	0.572504	13
	51.3261	0.96522	96.522	0.00732373	0.732373	8	0.912209	91.2209	0.00630471	0.630471	12	0.926776	92.6776	0.00572748	0.572748	13
	51.3911	0.965136	96.5136	0.00731988	0.731988	8	0.912136	91.2136	0.00630715	0.630715	12	0.926709	92.6709	0.00572992	0.572992	13
	51.4561	0.965051	96.5051	0.00731602	0.731602	8	0.912063	91.2063	0.00630961	0.630961	12	0.926642	92.6642	0.00573238	0.573238	13
	51.521	0.964967	96.4967	0.00731213	0.731213	8	0.91199	91.199	0.00631207	0.631207	12	0.926575	92.6575	0.00573486	0.573486	13
	51.586	0.964883	96.4883	0.00730824	0.730824	8	0.911917	91.1917	0.00631452	0.631452	12	0.926508	92.6508	0.00573736	0.573736	13
	51.651	0.964799	96.4799	0.00730435	0.730435	8	0.911845	91.1845	0.00631698	0.631698	12	0.926441	92.6441	0.00573988	0.573988	13
	51.7159	0.964715	96.4715	0.00730045	0.730045	8	0.911772	91.1772	0.00631945	0.631945	12	0.926374	92.6374	0.0057424	0.57424	13
	51.7809	0.964631	96.4631	0.00729652	0.729652	8	0.9117	91.17	0.00632191	0.632191	12	0.926308	92.6308	0.00574495	0.574495	13
	51.8459	0.964547	96.4547	0.00729259	0.729259	8	0.911628	91.1628	0.00632437	0.632437	12	0.926242	92.6242	0.00574752	0.574752	13
	51.9108	0.964464	96.4464	0.00728866	0.728866	8	0.911556	91.1556	0.00632684	0.632684	12	0.926175	92.6175	0.0057501	0.57501	13
	51.9758	0.96438	96.438	0.00728472	0.728472	8	0.911484	91.1484	0.00632932	0.632932	12	0.926109	92.6109	0.0057527	0.57527	13
	52.0408	0.964297	96.4297	0.00728075	0.728075	8	0.911412	91.1412	0.00633179	0.633179	12	0.926043	92.6043	0.00575532	0.575532	13
	52.1058	0.964214	96.4214	0.00727678	0.727678	8	0.911341	91.1341	0.00633427	0.633427	12	0.925977	92.5977	0.00575796	0.575796	13
	52.1707	0.96413	96.413	0.00727281	0.727281	8	0.911269	91.1269	0.00633675	0.633675	12	0.925911	92.5911	0.00576061	0.576061	13
	52.2357	0.964047	96.4047	0.00726883	0.726883	8	0.911198	91.1198	0.00633923	0.633923	12	0.925845	92.5845	0.00576327	0.576327	13
	52.3007	0.963964	96.3964	0.00726482	0.726482	8	0.911127	91.1127	0.00634172	0.634172	12	0.92578	92.578	0.00576595	0.576595	13
	52.3656	0.963882	96.3882	0.00726081	0.726081	8	0.911056	91.1056	0.0063442	0.63442	12	0.925715	92.5715	0.00576866	0.576866	13
	52.4306	0.963799	96.3799	0.0072568	0.72568	8	0.910985	91.0985	0.00634668	0.634668	12	0.925649	92.5649	0.00577138	0.577138	13
	52.4956	0.963716	96.3716	0.00725278	0.725278	8	0.910914	91.0914	0.00634918	0.634918	12	0.925584	92.5584	0.00577411	0.577411	13
	52.5605	0.963634	96.3634	0.00724873	0.724873	8	0.910844	91.0844	0.00635167	0.635167	12	0.925519	92.5519	0.00577686	0.577686	13
	52.6255	0.963551	96.3551	0.00724468	0.724468	8	0.910774	91.0774	0.00635416	0.635416	12	0.925454	92.5454	0.00577963	0.577963	13
	52.6905	0.963469	96.3469	0.00724063	0.724063	8	0.910704	91.0704	0.00635665	0.635665	12	0.925389	92.5389	0.00578242	0.578242	13
	52.7555	0.963387	96.3387	0.00723657	0.723657	8	0.910633	91.0633	0.00635916	0.635916	12	0.925325	92.5325	0.00578521	0.578521	13
	52.8204	0.963305	96.3305	0.00723248	0.723248	8	0.910563	91.0563	0.00636165	0.636165	12	0.92526	92.526	0.00578803	0.578803	13
	52.8854	0.963223	96.3223	0.00722839	0.722839	8	0.910494	91.0494	0.00636415	0.636415	12	0.925196	92.5196	0.00579086	0.579086	13
	52.9504	0.963141	96.3141	0.00722429	0.722429	8	0.910424	91.0424	0.00636665	0.636665	12	0.925131	92.5131	0.00579371	0.579371	13
	53.0153	0.963059	96.3059	0.00722019	0.722019	8	0.910355	91.0355	0.00636916	0.636916	12	0.925067	92.5067	0.00579657	0.579657	13
	53.0803	0.962977	96.2977	0.00721607	0.721607	8	0.910285	91.0285	0.00637166	0.637166	12	0.925003	92.5003	0.00579945	0.579945	13
	53.1453	0.962896	96.2896	0.00721193	0.721193	8	0.910216	91.0216	0.00637416	0.637416	12	0.924939	92.4939	0.00580235	0.580235	13
	53.2102	0.962814	96.2814	0.0072078	0.72078	8	0.910147	91.0147	0.00637666	0.637666	12	0.924875	92.4875	0.00580526	0.580526	13
	53.2752	0.962733	96.2733	0.00720365	0.720365	8	0.910078	91.0078	0.00637918	0.637918	12	0.924811	92.4811	0.00580818	0.580818	13
	53.3402	0.962652	96.2652	0.00719949	0.719949	8	0.910009	91.0009	0.00638169	0.638169	12	0.924748	92.4748	0.00581112	0.581112	13
	53.4052	0.96257	96.257	0.00719531	0.719531	8	0.909941	90.9941	0.00638419	0.638419	12	0.924684	92.4684	0.00581408	0.581408	13
	53.4701	0.962489	96.2489	0.00719113	0.719113	8	0.909872	90.9872	0.0063867	0.63867	12	0.924621	92.4621	0.00581706	0.581706	13
	53.5351	0.962408	96.2408	0.00718695	0.718695	8	0.909804	90.9804	0.00638922	0.638922	12	0.924558	92.4558	0.00582003	0.582003	13
	53.6001	0.962327	96.2327	0.00718274	0.718274	8	0.909736	90.9736	0.00639173	0.639173	12	0.924494	92.4494	0.00582303	0.582303	13
	53.665	0.962247	96.2247	0.00717852	0.717852	8	0.909668	90.9668	0.00639423	0.639423	12	0.924431	92.4431	0.00582605	0.582605	13
	53.73	0.962166	96.2166	0.00717431	0.717431	8	0.9096	90.96	0.00639675	0.639675	12	0.924369	92.4369	0.00582908	0.582908	13
	53.795	0.962085	96.2085	0.00717008	0.717008	8	0.909532	90.9532	0.00639927	0.639927	12	0.924306	92.4306	0.00583212	0.583212	13
	53.8599	0.962005	96.2005	0.00716583	0.716583	8	0.909464	90.9464	0.00640178	0.640178	12	0.924243	92.4243	0.00583517	0.583517	13
	53.9249	0.961924	96.1924	0.00716157	0.716157	8	0.909397	90.9397	0.00640429	0.640429	12	0.92418	92.418	0.00583824	0.583824	13
	53.9899	0.961844	96.1844	0.00715732	0.715732	8	0.90933	90.933	0.00640681	0.640681	12	0.924118	92.4118	0.00584132	0.584132	13
	54.0549	0.961764	96.1764	0.00715305	0.715305	8	0.909262	90.9262	0.00640933	0.640933	12	0.924056	92.4056	0.00584441	0.584441	13
	54.1198	0.961684	96.1684	0.00714876	0.714876	8	0.909195	90.9195	0.00641185	0.641185	12	0.923993	92.3993	0.00584752	0.584752	13
	54.1848	0.961604	96.1604	0.00714446	0.714446	8	0.909128	90.9128	0.00641436	0.641436	12	0.923931	92.3931	0.00585064	0.585064	13
	54.2498	0.961524	96.1524	0.00714016	0.714016	8	0.909062	90.9062	0.00641688	0.641688	12	0.923869	92.3869	0.00585377	0.585377	13
	54.3147	0.961444	96.1444	0.00713586	0.713586	8	0.908995	90.8995	0.00641941	0.641941	12	0.923807	92.3807	0.00585691	0.585691	13
	54.3797	0.961364	96.1364	0.00713153	0.713153	8	0.908928	90.8928	0.00642193	0.642193	12	0.923745	92.3745	0.00586006	0.586006	13
	54.4447	0.961284	96.1284	0.00712719	0.712719	8	0.908862	90.8862	0.00642444	0.642444	12	0.923684	92.3684	0.00586323	0.586323	13
	54.5096	0.961205	96.1205	0.00712285	0.712285	8	0.908796	90.8796	0.00642696	0.642696	12	0.923622	92.3622	0.00586641	0.586641	13
	54.5746	0.961125	96.1125	0.0071185	0.71185	8	0.908729	90.8729	0.00642949	0.642949	12	0.923561	92.3561	0.0058696	0.58696	13
	54.6396	0.961046	96.1046	0.00711414	0.711414	8	0.908663	90.8663	0.00643202	0.643202	12	0.923499	92.3499	0.0058728	0.58728	13
	54.7045	0.960967	96.0967	0.00710976	0.710976	8	0.908598	90.8598	0.00643453	0.643453	12	0.923438	92.3438	0.00587601	0.587601	13
	54.7695	0.960887	96.0887	0.00710538	0.710538	8	0.908532	90.8532	0.00643705	0.643705	12	0.923377	92.3377	0.00587923	0.587923	13
	54.8345	0.960808	96.0808	0.007101	0.7101	8	0.908466	90.8466	0.00643959	0.643959	12	0.923316	92.3316	0.00588246	0.588246	13
	54.8995	0.960729	96.0729	0.00709659	0.709659	8	0.908401	90.8401	0.00644211	0.644211	12	0.923255	92.3255	0.0058857	0.58857	13
	54.9644	0.96065	96.065	0.00709217	0.709217	8	0.908336	90.8336	0.00644463	0.644463	12	0.923194	92.3194	0.00588895	0.588895	13
	55.0294	0.960571	96.0571	0.00708776	0.708776	8	0.90827	90.827	0.00644715	0.644715	12	0.923133	92.3133	0.00589221	0.589221	13
	55.0944	0.960493	96.0493	0.00708334	0.708334	8	0.908205	90.8205	0.00644969	0.644969	12	0.923073	92.3073	0.00589548	0.589548	13
	55.1593	0.960414	96.0414	0.0070789	0.70789	8	0.90814	90.814	0.00645221	0.645221	12	0.923012	92.3012	0.00589876	0.589876	13
	55.2243	0.960335	96.0335	0.00707444	0.707444	8	0.908075	90.8075	0.00645473	0.645473	12	0.922952	92.2952	0.00590205	0.590205	13
	55.2893	0.960257	96.0257	0.00706999	0.706999	8	0.908011	90.8011	0.00645726	0.645726	12	0.922892	92.2892	0.00590534	0.590534	13
	55.3542	0.960178	96.0178	0.00706553	0.706553	8	0.907946	90.7946	0.0064598	0.64598	12	0.922831	92.2831	0.00590865	0.590865	13
	55.4192	0.9601	96.01	0.00706106	0.706106	8	0.907882	90.7882	0.00646233	0.646233	12	0.922771	92.2771	0.00591196	0.591196	13
	55.4842	0.960022	96.0022	0.00705657	0.705657	8	0.907818	90.7818	0.00646485	0.646485	12	0.922711	92.2711	0.00591528	0.591528	13
	55.5492	0.959944	95.9944	0.00705208	0.705208	8	0.907753	90.7753	0.00646738	0.646738	12	0.922651	92.2651	0.00591861	0.591861	13
	55.6141	0.959866	95.9866	0.00704759	0.704759	8	0.907689	90.7689	0.00646991	0.646991	12	0.922591	92.2591	0.00592195	0.592195	13
	55.6791	0.959788	95.9788	0.00704307	0.704307	8	0.907625	90.7625	0.00647244	0.647244	12	0.922532	92.2532	0.0059253	0.59253	13
	55.7441	0.95971	95.971	0.00703855	0.703855	8	0.907562	90.7562	0.00647497	0.647497	12	0.922472	92.2472	0.00592865	0.592865	13
	55.809	0.959632	95.9632	0.00703403	0.703403	8	0.907498	90.7498	0.0064775	0.64775	12	0.922413	92.2413	0.00593201	0.593201	13
	55.874	0.959554	95.9554	0.0070295	0.70295	8	0.907434	90.7434	0.00648003	0.648003	12	0.922353	92.2353	0.00593537	0.593537	13
	55.939	0.959477	95.9477	0.00702495	0.702495	8	0.907371	90.7371	0.00648257	0.648257	12	0.922294	92.2294	0.00593875	0.593875	13
	56.0039	0.959399	95.9399	0.00702039	0.702039	8	0.907308	90.7308	0.00648509	0.648509	12	0.922235	92.2235	0.00594212	0.594212	13
	56.0689	0.959321	95.9321	0.00701584	0.701584	8	0.907244	90.7244	0.00648762	0.648762	12	0.922176	92.2176	0.00594551	0.594551	13
	56.1339	0.959244	95.9244	0.00701128	0.701128	8	0.907181	90.7181	0.00649016	0.649016	12	0.922117	92.2117	0.0059489	0.59489	13
	56.1989	0.959167	95.9167	0.0070067	0.70067	8	0.907118	90.7118	0.00649269	0.649269	12	0.922058	92.2058	0.0059523	0.59523	13
	56.2638	0.95909	95.909	0.0070021	0.70021	8	0.907056	90.7056	0.00649522	0.649522	12	0.921999	92.1999	0.00595569	0.595569	13
	56.3288	0.959012	95.9012	0.00699752	0.699752	8	0.906993	90.6993	0.00649775	0.649775	12	0.92194	92.194	0.0059591	0.59591	13
	56.3938	0.958935	95.8935	0.00699292	0.699292	8	0.90693	90.693	0.00650029	0.650029	12	0.921881	92.1881	0.00596252	0.596252	13
	56.4587	0.958858	95.8858	0.00698831	0.698831	8	0.906868	90.6868	0.00650282	0.650282	12	0.921823	92.1823	0.00596593	0.596593	13
	56.5237	0.958782	95.8782	0.00698368	0.698368	8	0.906806	90.6806	0.00650535	0.650535	12	0.921764	92.1764	0.00596935	0.596935	13
	56.5887	0.958705	95.8705	0.00697906	0.697906	8	0.906743	90.6743	0.00650788	0.650788	12	0.921706	92.1706	0.00597277	0.597277	13
	56.6536	0.958628	95.8628	0.00697444	0.697444	8	0.906681	90.6681	0.00651042	0.651042	12	0.921648	92.1648	0.00597621	0.597621	13
	56.7186	0.958551	95.8551	0.00696979	0.696979	8	0.906619	90.6619	0.00651296	0.651296	12	0.92159	92.159	0.00597964	0.597964	13
	56.7836	0.958475	95.8475	0.00696513	0.696513	8	0.906557	90.6557	0.00651548	0.651548	12	0.921532	92.1532	0.00598307	0.598307	13
	56.8486	0.958398	95.8398	0.00696048	0.696048	8	0.906496	90.6496	0.00651801	0.651801	12	0.921474	92.1474	0.00598651	0.598651	13
	56.9135	0.958322	95.8322	0.00695582	0.695582	8	0.906434	90.6434	0.00652055	0.652055	12	0.921416	92.1416	0.00598996	0.598996	13
	56.9785	0.958246	95.8246	0.00695115	0.695115	8	0.906372	90.6372	0.00652309	0.652309	12	0.921358	92.1358	0.0059934	0.59934	13
	57.0435	0.958169	95.8169	0.00694646	0.694646	8	0.906311	90.6311	0.00652561	0.652561	12	0.9213	92.13	0.00599684	0.599684	13
	57.1084	0.958093	95.8093	0.00694177	0.694177	8	0.90625	90.625	0.00652814	0.652814	12	0.921243	92.1243	0.00600029	0.600029	13
	57.1734	0.958017	95.8017	0.00693708	0.693708	8	0.906189	90.6189	0.00653068	0.653068	12	0.921185	92.1185	0.00600375	0.600375	13
	57.2384	0.957941	95.7941	0.00693237	0.693237	8	0.906128	90.6128	0.00653321	0.653321	12	0.921128	92.1128	0.0060072	0.60072	13
	57.3033	0.957865	95.7865	0.00692765	0.692765	8	0.906067	90.6067	0.00653574	0.653574	12	0.92107	92.107	0.00601065	0.601065	13
	57.3683	0.957789	95.7789	0.00692293	0.692293	8	0.906006	90.6006	0.00653827	0.653827	12	0.921013	92.1013	0.00601411	0.601411	13
	57.4333	0.957713	95.7713	0.00691821	0.691821	8	0.905945	90.5945	0.00654081	0.654081	12	0.920956	92.0956	0.00601758	0.601758	13
	57.4982	0.957638	95.7638	0.00691347	0.691347	8	0.905885	90.5885	0.00654334	0.654334	12	0.920899	92.0899	0.00602103	0.602103	13
	57.5632	0.957562	95.7562	0.00690871	0.690871	8	0.905824	90.5824	0.00654586	0.654586	12	0.920842	92.0842	0.00602449	0.602449	13
	57.6282	0.957486	95.7486	0.00690397	0.690397	8	0.905764	90.5764	0.00654839	0.654839	12	0.920785	92.0785	0.00602795	0.602795	13
	57.6932	0.957411	95.7411	0.00689921	0.689921	8	0.905703	90.5703	0.00655092	0.655092	12	0.920728	92.0728	0.00603141	0.603141	13
	57.7581	0.957335	95.7335	0.00689444	0.689444	8	0.905643	90.5643	0.00655345	0.655345	12	0.920671	92.0671	0.00603487	0.603487	13
	57.8231	0.95726	95.726	0.00688965	0.688965	8	0.905583	90.5583	0.00655597	0.655597	12	0.920615	92.0615	0.00603832	0.603832	13
	57.8881	0.957185	95.7185	0.00688487	0.688487	8	0.905523	90.5523	0.0065585	0.65585	12	0.920558	92.0558	0.00604178	0.604178	13
	57.953	0.95711	95.711	0.00688008	0.688008	8	0.905463	90.5463	0.00656103	0.656103	12	0.920502	92.0502	0.00604524	0.604524	13
	58.018	0.957034	95.7034	0.00687528	0.687528	8	0.905404	90.5404	0.00656356	0.656356	12	0.920445	92.0445	0.0060487	0.60487	13
	58.083	0.956959	95.6959	0.00687046	0.687046	8	0.905344	90.5344	0.00656607	0.656607	12	0.920389	92.0389	0.00605215	0.605215	13
	58.1479	0.956884	95.6884	0.00686565	0.686565	8	0.905285	90.5285	0.0065686	0.65686	12	0.920333	92.0333	0.0060556	0.60556	13
	58.2129	0.956809	95.6809	0.00686083	0.686083	8	0.905225	90.5225	0.00657113	0.657113	12	0.920277	92.0277	0.00605906	0.605906	13
	58.2779	0.956734	95.6734	0.00685599	0.685599	8	0.905166	90.5166	0.00657365	0.657365	12	0.92022	92.022	0.0060625	0.60625	13
	58.3429	0.95666	95.666	0.00685114	0.685114	8	0.905107	90.5107	0.00657617	0.657617	12	0.920165	92.0165	0.00606594	0.606594	13
	58.4078	0.956585	95.6585	0.00684629	0.684629	8	0.905048	90.5048	0.00657869	0.657869	12	0.920109	92.0109	0.00606938	0.606938	13
	58.4728	0.95651	95.651	0.00684144	0.684144	8	0.904989	90.4989	0.00658122	0.658122	12	0.920053	92.0053	0.00607283	0.607283	13
	58.5378	0.956436	95.6436	0.00683657	0.683657	8	0.90493	90.493	0.00658374	0.658374	12	0.919997	91.9997	0.00607627	0.607627	13
	58.6027	0.956361	95.6361	0.00683169	0.683169	8	0.904871	90.4871	0.00658625	0.658625	12	0.919942	91.9942	0.00607969	0.607969	13
	58.6677	0.956287	95.6287	0.00682681	0.682681	8	0.904812	90.4812	0.00658877	0.658877	12	0.919886	91.9886	0.00608312	0.608312	13
	58.7327	0.956212	95.6212	0.00682193	0.682193	8	0.904754	90.4754	0.0065913	0.65913	12	0.91983	91.983	0.00608655	0.608655	13
	58.7976	0.956138	95.6138	0.00681702	0.681702	8	0.904695	90.4695	0.00659382	0.659382	12	0.919775	91.9775	0.00608997	0.608997	13
	58.8626	0.956064	95.6064	0.00681211	0.681211	8	0.904637	90.4637	0.00659633	0.659633	12	0.91972	91.972	0.00609338	0.609338	13
	58.9276	0.955989	95.5989	0.0068072	0.68072	8	0.904579	90.4579	0.00659885	0.659885	12	0.919665	91.9665	0.00609679	0.609679	13
	58.9926	0.955915	95.5915	0.00680228	0.680228	8	0.90452	90.452	0.00660137	0.660137	12	0.919609	91.9609	0.0061002	0.61002	13
	59.0575	0.955841	95.5841	0.00679735	0.679735	8	0.904462	90.4462	0.00660389	0.660389	12	0.919554	91.9554	0.0061036	0.61036	13
	59.1225	0.955767	95.5767	0.0067924	0.67924	8	0.904405	90.4405	0.0066064	0.66064	12	0.919499	91.9499	0.00610699	0.610699	13
	59.1875	0.955693	95.5693	0.00678746	0.678746	8	0.904347	90.4347	0.00660891	0.660891	12	0.919445	91.9445	0.00611038	0.611038	13
	59.2524	0.955619	95.5619	0.00678252	0.678252	8	0.904289	90.4289	0.00661144	0.661144	12	0.91939	91.939	0.00611377	0.611377	13
	59.3174	0.955545	95.5545	0.00677755	0.677755	8	0.904231	90.4231	0.00661395	0.661395	12	0.919335	91.9335	0.00611715	0.611715	13
	59.3824	0.955471	95.5471	0.00677257	0.677257	8	0.904174	90.4174	0.00661646	0.661646	12	0.91928	91.928	0.00612051	0.612051	13
	59.4473	0.955398	95.5398	0.0067676	0.67676	8	0.904116	90.4116	0.00661897	0.661897	12	0.919226	91.9226	0.00612388	0.612388	13
	59.5123	0.955324	95.5324	0.00676263	0.676263	8	0.904059	90.4059	0.0066215	0.66215	12	0.919171	91.9171	0.00612725	0.612725	13
	59.5773	0.95525	95.525	0.00675763	0.675763	8	0.904001	90.4001	0.00662401	0.662401	12	0.919117	91.9117	0.0061306	0.61306	13
	59.6423	0.955177	95.5177	0.00675262	0.675262	8	0.903944	90.3944	0.00662652	0.662652	12	0.919062	91.9062	0.00613393	0.613393	13
	59.7072	0.955103	95.5103	0.00674762	0.674762	8	0.903887	90.3887	0.00662903	0.662903	12	0.919008	91.9008	0.00613727	0.613727	13
	59.7722	0.95503	95.503	0.00674262	0.674262	8	0.90383	90.383	0.00663155	0.663155	12	0.918954	91.8954	0.00614061	0.614061	13
	59.8372	0.954956	95.4956	0.00673759	0.673759	8	0.903773	90.3773	0.00663406	0.663406	12	0.9189	91.89	0.00614393	0.614393	13
	59.9021	0.954883	95.4883	0.00673256	0.673256	8	0.903717	90.3717	0.00663657	0.663657	12	0.918846	91.8846	0.00614724	0.614724	13
	59.9671	0.954809	95.4809	0.00672753	0.672753	8	0.90366	90.366	0.00663908	0.663908	12	0.918792	91.8792	0.00615054	0.615054	13
	60.0321	0.954736	95.4736	0.0067225	0.67225	8	0.903603	90.3603	0.0066416	0.66416	12	0.918738	91.8738	0.00615386	0.615386	13
	60.097	0.954663	95.4663	0.00671745	0.671745	8	0.903547	90.3547	0.00664411	0.664411	12	0.918684	91.8684	0.00615715	0.615715	13
	60.162	0.95459	95.459	0.00671238	0.671238	8	0.903491	90.3491	0.00664662	0.664662	12	0.91863	91.863	0.00616042	0.616042	13
	60.227	0.954517	95.4517	0.00670733	0.670733	8	0.903434	90.3434	0.00664913	0.664913	12	0.918576	91.8576	0.00616369	0.616369	13
	60.2919	0.954443	95.4443	0.00670227	0.670227	8	0.903378	90.3378	0.00665165	0.665165	12	0.918523	91.8523	0.00616697	0.616697	13
	60.3569	0.95437	95.437	0.0066972	0.66972	8	0.903322	90.3322	0.00665416	0.665416	12	0.918469	91.8469	0.00617023	0.617023	13
	60.4219	0.954298	95.4298	0.00669211	0.669211	8	0.903266	90.3266	0.00665667	0.665667	12	0.918416	91.8416	0.00617346	0.617346	13
	60.4869	0.954225	95.4225	0.00668703	0.668703	8	0.90321	90.321	0.00665918	0.665918	12	0.918362	91.8362	0.0061767	0.61767	13
	60.5518	0.954152	95.4152	0.00668195	0.668195	8	0.903154	90.3154	0.0066617	0.66617	12	0.918309	91.8309	0.00617995	0.617995	13
	60.6168	0.954079	95.4079	0.00667685	0.667685	8	0.903098	90.3098	0.00666422	0.666422	12	0.918256	91.8256	0.00618317	0.618317	13
	60.6818	0.954006	95.4006	0.00667174	0.667174	8	0.903043	90.3043	0.00666672	0.666672	12	0.918202	91.8202	0.00618637	0.618637	13
	60.7467	0.953933	95.3933	0.00666665	0.666665	8	0.902987	90.2987	0.00666923	0.666923	12	0.918149	91.8149	0.00618957	0.618957	13
	60.8117	0.953861	95.3861	0.00666154	0.666154	8	0.902931	90.2931	0.00667175	0.667175	12	0.918096	91.8096	0.00619278	0.619278	13
	60.8767	0.953788	95.3788	0.00665642	0.665642	8	0.902876	90.2876	0.00667427	0.667427	12	0.918043	91.8043	0.00619596	0.619596	13
	60.9416	0.953716	95.3716	0.0066513	0.66513	8	0.902821	90.2821	0.00667678	0.667678	12	0.91799	91.799	0.00619912	0.619912	13
	61.0066	0.953643	95.3643	0.00664618	0.664618	8	0.902766	90.2766	0.00667929	0.667929	12	0.917937	91.7937	0.00620229	0.620229	13
	61.0716	0.95357	95.357	0.00664106	0.664106	8	0.90271	90.271	0.00668181	0.668181	12	0.917884	91.7884	0.00620546	0.620546	13
	61.1366	0.953498	95.3498	0.00663593	0.663593	8	0.902655	90.2655	0.00668433	0.668433	12	0.917832	91.7832	0.0062086	0.62086	13
	61.2015	0.953426	95.3426	0.00663079	0.663079	8	0.9026	90.26	0.00668683	0.668683	12	0.917779	91.7779	0.00621172	0.621172	13
	61.2665	0.953353	95.3353	0.00662565	0.662565	8	0.902545	90.2545	0.00668935	0.668935	12	0.917726	91.7726	0.00621485	0.621485	13
	61.3315	0.953281	95.3281	0.00662052	0.662052	8	0.902491	90.2491	0.00669187	0.669187	12	0.917674	91.7674	0.00621798	0.621798	13
	61.3964	0.953209	95.3209	0.00661537	0.661537	8	0.902436	90.2436	0.00669439	0.669439	12	0.917621	91.7621	0.00622108	0.622108	13
	61.4614	0.953137	95.3137	0.00661022	0.661022	8	0.902381	90.2381	0.0066969	0.66969	12	0.917569	91.7569	0.00622416	0.622416	13
	61.5264	0.953064	95.3064	0.00660508	0.660508	8	0.902327	90.2327	0.00669941	0.669941	12	0.917517	91.7517	0.00622724	0.622724	13
	61.5913	0.952992	95.2992	0.00659993	0.659993	8	0.902272	90.2272	0.00670194	0.670194	12	0.917464	91.7464	0.00623033	0.623033	13
	61.6563	0.95292	95.292	0.00659477	0.659477	8	0.902218	90.2218	0.00670446	0.670446	12	0.917412	91.7412	0.00623339	0.623339	13
	61.7213	0.952848	95.2848	0.00658961	0.658961	8	0.902164	90.2164	0.00670697	0.670697	12	0.91736	91.736	0.00623643	0.623643	13
	61.7863	0.952776	95.2776	0.00658446	0.658446	8	0.90211	90.211	0.00670949	0.670949	12	0.917308	91.7308	0.00623947	0.623947	13
	61.8512	0.952704	95.2704	0.0065793	0.65793	8	0.902055	90.2055	0.00671201	0.671201	12	0.917256	91.7256	0.00624251	0.624251	13
	61.9162	0.952632	95.2632	0.00657413	0.657413	8	0.902001	90.2001	0.00671453	0.671453	12	0.917204	91.7204	0.00624553	0.624553	13
	61.9812	0.95256	95.256	0.00656897	0.656897	8	0.901947	90.1947	0.00671705	0.671705	12	0.917152	91.7152	0.00624852	0.624852	13
	62.0461	0.952489	95.2489	0.00656381	0.656381	8	0.901894	90.1894	0.00671957	0.671957	12	0.9171	91.71	0.00625151	0.625151	13
	62.1111	0.952417	95.2417	0.00655865	0.655865	8	0.90184	90.184	0.00672209	0.672209	12	0.917048	91.7048	0.00625451	0.625451	13
	62.1761	0.952345	95.2345	0.00655348	0.655348	8	0.901786	90.1786	0.00672462	0.672462	12	0.916996	91.6996	0.00625748	0.625748	13
	62.241	0.952273	95.2273	0.00654831	0.654831	8	0.901732	90.1732	0.00672713	0.672713	12	0.916945	91.6945	0.00626043	0.626043	13
	62.306	0.952202	95.2202	0.00654315	0.654315	8	0.901679	90.1679	0.00672966	0.672966	12	0.916893	91.6893	0.00626338	0.626338	13
	62.371	0.95213	95.213	0.00653799	0.653799	8	0.901625	90.1625	0.00673219	0.673219	12	0.916842	91.6842	0.00626633	0.626633	13
	62.436	0.952059	95.2059	0.00653281	0.653281	8	0.901572	90.1572	0.00673471	0.673471	12	0.91679	91.679	0.00626925	0.626925	13
	62.5009	0.951987	95.1987	0.00652765	0.652765	8	0.901519	90.1519	0.00673723	0.673723	12	0.916739	91.6739	0.00627215	0.627215	13
	62.5659	0.951916	95.1916	0.00652249	0.652249	8	0.901466	90.1466	0.00673976	0.673976	12	0.916687	91.6687	0.00627505	0.627505	13
	62.6309	0.951844	95.1844	0.00651733	0.651733	8	0.901412	90.1412	0.00674229	0.674229	12	0.916636	91.6636	0.00627796	0.627796	13
	62.6958	0.951773	95.1773	0.00651216	0.651216	8	0.901359	90.1359	0.00674481	0.674481	12	0.916585	91.6585	0.00628083	0.628083	13
	62.7608	0.951701	95.1701	0.006507	0.6507	8	0.901306	90.1306	0.00674733	0.674733	12	0.916534	91.6534	0.00628368	0.628368	13
	62.8258	0.95163	95.163	0.00650184	0.650184	8	0.901253	90.1253	0.00674986	0.674986	12	0.916483	91.6483	0.00628653	0.628653	13
	62.8907	0.951559	95.1559	0.00649668	0.649668	8	0.901201	90.1201	0.0067524	0.67524	12	0.916431	91.6431	0.00628939	0.628939	13
	62.9557	0.951488	95.1488	0.00649152	0.649152	8	0.901148	90.1148	0.00675493	0.675493	12	0.91638	91.638	0.00629222	0.629222	13
	63.0207	0.951417	95.1417	0.00648637	0.648637	8	0.901095	90.1095	0.00675745	0.675745	12	0.91633	91.633	0.00629502	0.629502	13
	63.0856	0.951345	95.1345	0.00648122	0.648122	8	0.901043	90.1043	0.00675998	0.675998	12	0.916279	91.6279	0.00629782	0.629782	13
	63.1506	0.951274	95.1274	0.00647607	0.647607	8	0.90099	90.099	0.00676251	0.676251	12	0.916228	91.6228	0.00630063	0.630063	13
	63.2156	0.951203	95.1203	0.00647092	0.647092	8	0.900937	90.0937	0.00676504	0.676504	12	0.916177	91.6177	0.00630341	0.630341	13
	63.2806	0.951132	95.1132	0.00646578	0.646578	8	0.900885	90.0885	0.00676757	0.676757	12	0.916126	91.6126	0.00630616	0.630616	13
	63.3455	0.951061	95.1061	0.00646064	0.646064	8	0.900833	90.0833	0.0067701	0.67701	12	0.916076	91.6076	0.00630892	0.630892	13
	63.4105	0.95099	95.099	0.00645551	0.645551	8	0.900781	90.0781	0.00677264	0.677264	12	0.916025	91.6025	0.00631167	0.631167	13
	63.4755	0.95092	95.092	0.00645037	0.645037	8	0.900728	90.0728	0.00677517	0.677517	12	0.915975	91.5975	0.00631441	0.631441	13
	63.5404	0.950849	95.0849	0.00644524	0.644524	8	0.900676	90.0676	0.00677769	0.677769	12	0.915924	91.5924	0.00631711	0.631711	13
	63.6054	0.950778	95.0778	0.00644012	0.644012	8	0.900624	90.0624	0.00678022	0.678022	12	0.915874	91.5874	0.00631982	0.631982	13
	63.6704	0.950707	95.0707	0.006435	0.6435	8	0.900572	90.0572	0.00678276	0.678276	12	0.915823	91.5823	0.00632253	0.632253	13
	63.7353	0.950636	95.0636	0.00642988	0.642988	8	0.900521	90.0521	0.0067853	0.67853	12	0.915773	91.5773	0.00632521	0.632521	13
	63.8003	0.950566	95.0566	0.00642477	0.642477	8	0.900469	90.0469	0.00678782	0.678782	12	0.915723	91.5723	0.00632787	0.632787	13
	63.8653	0.950495	95.0495	0.00641967	0.641967	8	0.900417	90.0417	0.00679035	0.679035	12	0.915673	91.5673	0.00633053	0.633053	13
	63.9303	0.950425	95.0425	0.00641457	0.641457	8	0.900365	90.0365	0.00679289	0.679289	12	0.915623	91.5623	0.00633319	0.633319	13
	63.9952	0.950354	95.0354	0.00640947	0.640947	8	0.900314	90.0314	0.00679542	0.679542	12	0.915572	91.5572	0.00633583	0.633583	13
	64.0602	0.950284	95.0284	0.00640438	0.640438	8	0.900262	90.0262	0.00679795	0.679795	12	0.915522	91.5522	0.00633844	0.633844	13
	64.1252	0.950213	95.0213	0.0063993	0.63993	8	0.900211	90.0211	0.00680048	0.680048	12	0.915472	91.5472	0.00634106	0.634106	13
	64.1901	0.950143	95.0143	0.00639422	0.639422	8	0.900159	90.0159	0.00680302	0.680302	12	0.915423	91.5423	0.00634368	0.634368	13
	64.2551	0.950072	95.0072	0.00638914	0.638914	8	0.900108	90.0108	0.00680555	0.680555	12	0.915373	91.5373	0.00634627	0.634627	13
	64.3201	0.950002	95.0002	0.00638408	0.638408	8	0.900057	90.0057	0.00680807	0.680807	12	0.915323	91.5323	0.00634884	0.634884	13
	64.385	0.949932	94.9932	0.00637903	0.637903	8	0.900006	90.0006	0.0068106	0.68106	12	0.915273	91.5273	0.00635142	0.635142	13
	64.45	0.949862	94.9862	0.00637398	0.637398	8	0.899955	89.9955	0.00681314	0.681314	12	0.915223	91.5223	0.00635399	0.635399	13
	64.515	0.949792	94.9792	0.00636893	0.636893	8	0.899904	89.9904	0.00681567	0.681567	12	0.915174	91.5174	0.00635655	0.635655	13
	64.58	0.949721	94.9721	0.00636389	0.636389	8	0.899853	89.9853	0.00681819	0.681819	12	0.915124	91.5124	0.00635908	0.635908	13
	64.6449	0.949651	94.9651	0.00635887	0.635887	8	0.899802	89.9802	0.00682072	0.682072	12	0.915075	91.5075	0.00636161	0.636161	13
	64.7099	0.949581	94.9581	0.00635385	0.635385	8	0.899751	89.9751	0.00682326	0.682326	12	0.915025	91.5025	0.00636415	0.636415	13
	64.7749	0.949511	94.9511	0.00634883	0.634883	8	0.8997	89.97	0.00682578	0.682578	12	0.914976	91.4976	0.00636667	0.636667	13
	64.8398	0.949441	94.9441	0.00634383	0.634383	8	0.899649	89.9649	0.0068283	0.68283	12	0.914926	91.4926	0.00636917	0.636917	13
	64.9048	0.949371	94.9371	0.00633883	0.633883	8	0.899599	89.9599	0.00683083	0.683083	12	0.914877	91.4877	0.00637167	0.637167	13
	64.9698	0.949301	94.9301	0.00633384	0.633384	8	0.899548	89.9548	0.00683336	0.683336	12	0.914828	91.4828	0.00637417	0.637417	13
	65.0347	0.949232	94.9232	0.00632885	0.632885	8	0.899498	89.9498	0.00683589	0.683589	12	0.914778	91.4778	0.00637666	0.637666	13
	65.0997	0.949162	94.9162	0.00632389	0.632389	8	0.899447	89.9447	0.0068384	0.68384	12	0.914729	91.4729	0.00637912	0.637912	13
	65.1647	0.949092	94.9092	0.00631893	0.631893	8	0.899397	89.9397	0.00684093	0.684093	12	0.91468	91.468	0.0063816	0.63816	13
	65.2297	0.949022	94.9022	0.00631397	0.631397	8	0.899346	89.9346	0.00684345	0.684345	12	0.914631	91.4631	0.00638407	0.638407	13
	65.2946	0.948953	94.8953	0.00630902	0.630902	8	0.899296	89.9296	0.00684598	0.684598	12	0.914582	91.4582	0.00638653	0.638653	13
	65.3596	0.948883	94.8883	0.00630409	0.630409	8	0.899246	89.9246	0.00684849	0.684849	12	0.914533	91.4533	0.00638897	0.638897	13
	65.4246	0.948814	94.8814	0.00629917	0.629917	8	0.899196	89.9196	0.00685101	0.685101	12	0.914484	91.4484	0.00639142	0.639142	13
	65.4895	0.948744	94.8744	0.00629425	0.629425	8	0.899146	89.9146	0.00685353	0.685353	12	0.914435	91.4435	0.00639387	0.639387	13
	65.5545	0.948675	94.8675	0.00628933	0.628933	8	0.899095	89.9095	0.00685605	0.685605	12	0.914386	91.4386	0.00639631	0.639631	13
	65.6195	0.948605	94.8605	0.00628444	0.628444	8	0.899046	89.9046	0.00685856	0.685856	12	0.914337	91.4337	0.00639874	0.639874	13
	65.6844	0.948536	94.8536	0.00627956	0.627956	8	0.898996	89.8996	0.00686108	0.686108	12	0.914288	91.4288	0.00640118	0.640118	13
	65.7494	0.948466	94.8466	0.00627468	0.627468	8	0.898946	89.8946	0.0068636	0.68636	12	0.914239	91.4239	0.00640361	0.640361	13
	65.8144	0.948397	94.8397	0.0062698	0.62698	8	0.898896	89.8896	0.00686611	0.686611	12	0.914191	91.4191	0.00640604	0.640604	13
	65.8793	0.948328	94.8328	0.00626494	0.626494	8	0.898846	89.8846	0.00686862	0.686862	12	0.914142	91.4142	0.00640846	0.640846	13
	65.9443	0.948259	94.8259	0.0062601	0.62601	8	0.898796	89.8796	0.00687113	0.687113	12	0.914093	91.4093	0.00641089	0.641089	13
	66.0093	0.94819	94.819	0.00625526	0.625526	8	0.898747	89.8747	0.00687365	0.687365	12	0.914045	91.4045	0.00641331	0.641331	13
	66.0743	0.948121	94.8121	0.00625042	0.625042	8	0.898697	89.8697	0.00687616	0.687616	12	0.913996	91.3996	0.00641574	0.641574	13
	66.1392	0.948051	94.8051	0.0062456	0.62456	8	0.898648	89.8648	0.00687866	0.687866	12	0.913948	91.3948	0.00641816	0.641816	13
	66.2042	0.947982	94.7982	0.0062408	0.62408	8	0.898598	89.8598	0.00688116	0.688116	12	0.913899	91.3899	0.00642059	0.642059	13
	66.2692	0.947913	94.7913	0.00623599	0.623599	8	0.898549	89.8549	0.00688368	0.688368	12	0.913851	91.3851	0.00642302	0.642302	13
	66.3341	0.947845	94.7845	0.00623119	0.623119	8	0.898499	89.8499	0.00688618	0.688618	12	0.913802	91.3802	0.00642545	0.642545	13
	66.3991	0.947776	94.7776	0.00622642	0.622642	8	0.89845	89.845	0.00688868	0.688868	12	0.913754	91.3754	0.00642788	0.642788	13
	66.4641	0.947707	94.7707	0.00622165	0.622165	8	0.898401	89.8401	0.00689118	0.689118	12	0.913706	91.3706	0.00643031	0.643031	13
	66.529	0.947638	94.7638	0.00621689	0.621689	8	0.898352	89.8352	0.00689369	0.689369	12	0.913657	91.3657	0.00643275	0.643275	13
	66.594	0.947569	94.7569	0.00621213	0.621213	8	0.898302	89.8302	0.0068962	0.68962	12	0.913609	91.3609	0.00643519	0.643519	13
	66.659	0.947501	94.7501	0.0062074	0.62074	8	0.898253	89.8253	0.00689869	0.689869	12	0.913561	91.3561	0.00643764	0.643764	13
	66.724	0.947432	94.7432	0.00620267	0.620267	8	0.898204	89.8204	0.00690119	0.690119	12	0.913513	91.3513	0.00644009	0.644009	13
	66.7889	0.947364	94.7364	0.00619795	0.619795	8	0.898155	89.8155	0.00690369	0.690369	12	0.913464	91.3464	0.00644255	0.644255	13
	66.8539	0.947295	94.7295	0.00619323	0.619323	8	0.898106	89.8106	0.00690619	0.690619	12	0.913416	91.3416	0.00644501	0.644501	13
	66.9189	0.947227	94.7227	0.00618853	0.618853	8	0.898057	89.8057	0.00690868	0.690868	12	0.913368	91.3368	0.00644747	0.644747	13
	66.9838	0.947158	94.7158	0.00618385	0.618385	8	0.898008	89.8008	0.00691118	0.691118	12	0.91332	91.332	0.00644994	0.644994	13
	67.0488	0.94709	94.709	0.00617917	0.617917	8	0.897959	89.7959	0.00691368	0.691368	12	0.913272	91.3272	0.00645242	0.645242	13
	67.1138	0.947022	94.7022	0.00617449	0.617449	8	0.897911	89.7911	0.00691617	0.691617	12	0.913224	91.3224	0.0064549	0.64549	13
	67.1787	0.946953	94.6953	0.00616984	0.616984	8	0.897862	89.7862	0.00691866	0.691866	12	0.913176	91.3176	0.00645739	0.645739	13
	67.2437	0.946885	94.6885	0.0061652	0.61652	8	0.897813	89.7813	0.00692115	0.692115	12	0.913128	91.3128	0.00645988	0.645988	13
	67.3087	0.946817	94.6817	0.00616055	0.616055	8	0.897764	89.7764	0.00692365	0.692365	12	0.91308	91.308	0.00646238	0.646238	13
	67.3737	0.946749	94.6749	0.00615591	0.615591	8	0.897716	89.7716	0.00692614	0.692614	12	0.913032	91.3032	0.00646489	0.646489	13
	67.4386	0.946681	94.6681	0.00615131	0.615131	8	0.897667	89.7667	0.00692863	0.692863	12	0.912985	91.2985	0.0064674	0.64674	13
	67.5036	0.946613	94.6613	0.0061467	0.61467	8	0.897619	89.7619	0.00693111	0.693111	12	0.912937	91.2937	0.00646992	0.646992	13
	67.5686	0.946545	94.6545	0.0061421	0.61421	8	0.89757	89.757	0.00693361	0.693361	12	0.912889	91.2889	0.00647244	0.647244	13
	67.6335	0.946477	94.6477	0.00613751	0.613751	8	0.897522	89.7522	0.0069361	0.69361	12	0.912841	91.2841	0.00647497	0.647497	13
	67.6985	0.946409	94.6409	0.00613294	0.613294	8	0.897473	89.7473	0.00693858	0.693858	12	0.912793	91.2793	0.00647751	0.647751	13
	67.7635	0.946342	94.6342	0.00612838	0.612838	8	0.897425	89.7425	0.00694106	0.694106	12	0.912746	91.2746	0.00648006	0.648006	13
	67.8284	0.946274	94.6274	0.00612382	0.612382	8	0.897377	89.7377	0.00694355	0.694355	12	0.912698	91.2698	0.00648261	0.648261	13
	67.8934	0.946206	94.6206	0.00611927	0.611927	8	0.897328	89.7328	0.00694604	0.694604	12	0.91265	91.265	0.00648516	0.648516	13
	67.9584	0.946139	94.6139	0.00611474	0.611474	8	0.89728	89.728	0.00694852	0.694852	12	0.912603	91.2603	0.00648773	0.648773	13
	68.0234	0.946071	94.6071	0.00611022	0.611022	8	0.897232	89.7232	0.006951	0.6951	12	0.912555	91.2555	0.00649031	0.649031	13
	68.0883	0.946004	94.6004	0.0061057	0.61057	8	0.897183	89.7183	0.00695349	0.695349	12	0.912508	91.2508	0.00649288	0.649288	13
	68.1533	0.945936	94.5936	0.00610119	0.610119	8	0.897135	89.7135	0.00695597	0.695597	12	0.91246	91.246	0.00649547	0.649547	13
	68.2183	0.945869	94.5869	0.00609671	0.609671	8	0.897087	89.7087	0.00695845	0.695845	12	0.912413	91.2413	0.00649807	0.649807	13
	68.2832	0.945802	94.5802	0.00609223	0.609223	8	0.897039	89.7039	0.00696093	0.696093	12	0.912365	91.2365	0.00650067	0.650067	13
	68.3482	0.945734	94.5734	0.00608775	0.608775	8	0.896991	89.6991	0.00696341	0.696341	12	0.912318	91.2318	0.00650328	0.650328	13
	68.4132	0.945667	94.5667	0.00608328	0.608328	8	0.896943	89.6943	0.00696589	0.696589	12	0.912271	91.2271	0.0065059	0.65059	13
	68.4781	0.9456	94.56	0.00607884	0.607884	8	0.896895	89.6895	0.00696836	0.696836	12	0.912223	91.2223	0.00650853	0.650853	13
	68.5431	0.945533	94.5533	0.00607441	0.607441	8	0.896847	89.6847	0.00697084	0.697084	12	0.912176	91.2176	0.00651116	0.651116	13
	68.6081	0.945466	94.5466	0.00606997	0.606997	8	0.896799	89.6799	0.00697332	0.697332	12	0.912129	91.2129	0.0065138	0.65138	13
	68.673	0.945399	94.5399	0.00606554	0.606554	8	0.896751	89.6751	0.0069758	0.69758	12	0.912081	91.2081	0.00651645	0.651645	13
	68.738	0.945332	94.5332	0.00606114	0.606114	8	0.896703	89.6703	0.00697827	0.697827	12	0.912034	91.2034	0.00651911	0.651911	13
	68.803	0.945265	94.5265	0.00605675	0.605675	8	0.896655	89.6655	0.00698075	0.698075	12	0.911987	91.1987	0.00652178	0.652178	13
	68.868	0.945199	94.5199	0.00605236	0.605236	8	0.896607	89.6607	0.00698323	0.698323	12	0.91194	91.194	0.00652445	0.652445	13
	68.9329	0.945132	94.5132	0.00604797	0.604797	8	0.896559	89.6559	0.00698571	0.698571	12	0.911893	91.1893	0.00652714	0.652714	13
	68.9979	0.945065	94.5065	0.00604361	0.604361	8	0.896512	89.6512	0.00698818	0.698818	12	0.911846	91.1846	0.00652984	0.652984	13
	69.0629	0.944999	94.4999	0.00603926	0.603926	8	0.896464	89.6464	0.00699065	0.699065	12	0.911799	91.1799	0.00653254	0.653254	13
	69.1278	0.944932	94.4932	0.00603491	0.603491	8	0.896416	89.6416	0.00699313	0.699313	12	0.911751	91.1751	0.00653524	0.653524	13
	69.1928	0.944866	94.4866	0.00603057	0.603057	8	0.896368	89.6368	0.00699561	0.699561	12	0.911704	91.1704	0.00653796	0.653796	13
	69.2578	0.944799	94.4799	0.00602625	0.602625	8	0.896321	89.6321	0.00699808	0.699808	12	0.911658	91.1658	0.0065407	0.65407	13
	69.3227	0.944733	94.4733	0.00602195	0.602195	8	0.896273	89.6273	0.00700055	0.700055	12	0.911611	91.1611	0.00654344	0.654344	13
	69.3877	0.944667	94.4667	0.00601764	0.601764	8	0.896225	89.6225	0.00700303	0.700303	12	0.911564	91.1564	0.00654618	0.654618	13
	69.4527	0.944601	94.4601	0.00601334	0.601334	8	0.896178	89.6178	0.00700551	0.700551	12	0.911517	91.1517	0.00654894	0.654894	13
	69.5177	0.944535	94.4535	0.00600906	0.600906	8	0.89613	89.613	0.00700798	0.700798	12	0.91147	91.147	0.00655171	0.655171	13
	69.5826	0.944468	94.4468	0.0060048	0.60048	8	0.896083	89.6083	0.00701046	0.701046	12	0.911423	91.1423	0.00655449	0.655449	13
	69.6476	0.944402	94.4402	0.00600053	0.600053	8	0.896035	89.6035	0.00701294	0.701294	12	0.911376	91.1376	0.00655727	0.655727	13
	69.7126	0.944337	94.4337	0.00599628	0.599628	8	0.895988	89.5988	0.00701542	0.701542	12	0.911329	91.1329	0.00656006	0.656006	13
	69.7775	0.944271	94.4271	0.00599205	0.599205	8	0.89594	89.594	0.0070179	0.70179	12	0.911283	91.1283	0.00656288	0.656288	13
	69.8425	0.944205	94.4205	0.00598783	0.598783	8	0.895893	89.5893	0.00702037	0.702037	12	0.911236	91.1236	0.00656569	0.656569	13
	69.9075	0.944139	94.4139	0.0059836	0.59836	8	0.895845	89.5845	0.00702286	0.702286	12	0.911189	91.1189	0.00656851	0.656851	13
	69.9724	0.944074	94.4074	0.00597939	0.597939	8	0.895798	89.5798	0.00702534	0.702534	12	0.911143	91.1143	0.00657135	0.657135	13
	70.0374	0.944008	94.4008	0.0059752	0.59752	8	0.89575	89.575	0.00702782	0.702782	12	0.911096	91.1096	0.0065742	0.65742	13
	70.1024	0.943943	94.3943	0.00597103	0.597103	8	0.895703	89.5703	0.0070303	0.70303	12	0.911049	91.1049	0.00657705	0.657705	13
	70.1674	0.943877	94.3877	0.00596685	0.596685	8	0.895655	89.5655	0.00703278	0.703278	12	0.911003	91.1003	0.00657991	0.657991	13
	70.2323	0.943812	94.3812	0.00596268	0.596268	8	0.895608	89.5608	0.00703527	0.703527	12	0.910956	91.0956	0.00658279	0.658279	13
	70.2973	0.943746	94.3746	0.00595854	0.595854	8	0.895561	89.5561	0.00703775	0.703775	12	0.91091	91.091	0.00658568	0.658568	13
	70.3623	0.943681	94.3681	0.0059544	0.59544	8	0.895513	89.5513	0.00704024	0.704024	12	0.910863	91.0863	0.00658858	0.658858	13
	70.4272	0.943616	94.3616	0.00595027	0.595027	8	0.895466	89.5466	0.00704273	0.704273	12	0.910817	91.0817	0.00659148	0.659148	13
	70.4922	0.943551	94.3551	0.00594614	0.594614	8	0.895419	89.5419	0.00704522	0.704522	12	0.91077	91.077	0.00659439	0.659439	13
	70.5572	0.943486	94.3486	0.00594204	0.594204	8	0.895371	89.5371	0.0070477	0.70477	12	0.910724	91.0724	0.00659733	0.659733	13
	70.6221	0.943421	94.3421	0.00593795	0.593795	8	0.895324	89.5324	0.00705019	0.705019	12	0.910678	91.0678	0.00660027	0.660027	13
	70.6871	0.943356	94.3356	0.00593386	0.593386	8	0.895277	89.5277	0.00705269	0.705269	12	0.910631	91.0631	0.00660321	0.660321	13
	70.7521	0.943291	94.3291	0.00592978	0.592978	8	0.89523	89.523	0.00705518	0.705518	12	0.910585	91.0585	0.00660617	0.660617	13
	70.8171	0.943227	94.3227	0.00592573	0.592573	8	0.895182	89.5182	0.00705767	0.705767	12	0.910539	91.0539	0.00660914	0.660914	13
	70.882	0.943162	94.3162	0.00592168	0.592168	8	0.895135	89.5135	0.00706017	0.706017	12	0.910493	91.0493	0.00661212	0.661212	13
	70.947	0.943097	94.3097	0.00591764	0.591764	8	0.895088	89.5088	0.00706267	0.706267	12	0.910446	91.0446	0.00661511	0.661511	13
	71.012	0.943033	94.3033	0.0059136	0.59136	8	0.895041	89.5041	0.00706517	0.706517	12	0.9104	91.04	0.00661811	0.661811	13
	71.0769	0.942969	94.2969	0.00590959	0.590959	8	0.894994	89.4994	0.00706766	0.706766	12	0.910354	91.0354	0.00662113	0.662113	13
	71.1419	0.942904	94.2904	0.00590559	0.590559	8	0.894947	89.4947	0.00707016	0.707016	12	0.910308	91.0308	0.00662415	0.662415	13
	71.2069	0.94284	94.284	0.00590159	0.590159	8	0.894899	89.4899	0.00707267	0.707267	12	0.910262	91.0262	0.00662718	0.662718	13
	71.2718	0.942776	94.2776	0.0058976	0.58976	8	0.894852	89.4852	0.00707518	0.707518	12	0.910216	91.0216	0.00663022	0.663022	13
	71.3368	0.942712	94.2712	0.00589363	0.589363	8	0.894805	89.4805	0.00707768	0.707768	12	0.91017	91.017	0.00663328	0.663328	13
	71.4018	0.942648	94.2648	0.00588968	0.588968	8	0.894758	89.4758	0.00708018	0.708018	12	0.910124	91.0124	0.00663635	0.663635	13
	71.4667	0.942584	94.2584	0.00588572	0.588572	8	0.894711	89.4711	0.0070827	0.70827	12	0.910077	91.0077	0.00663942	0.663942	13
	71.5317	0.94252	94.252	0.00588177	0.588177	8	0.894664	89.4664	0.00708521	0.708521	12	0.910031	91.0031	0.0066425	0.66425	13
	71.5967	0.942456	94.2456	0.00587785	0.587785	8	0.894617	89.4617	0.00708772	0.708772	12	0.909986	90.9986	0.00664561	0.664561	13
	71.6617	0.942393	94.2393	0.00587394	0.587394	8	0.89457	89.457	0.00709023	0.709023	12	0.90994	90.994	0.00664872	0.664872	13
	71.7266	0.942329	94.2329	0.00587003	0.587003	8	0.894523	89.4523	0.00709275	0.709275	12	0.909894	90.9894	0.00665183	0.665183	13
	71.7916	0.942265	94.2265	0.00586613	0.586613	8	0.894476	89.4476	0.00709527	0.709527	12	0.909848	90.9848	0.00665496	0.665496	13
	71.8566	0.942202	94.2202	0.00586225	0.586225	8	0.894429	89.4429	0.00709779	0.709779	12	0.909802	90.9802	0.0066581	0.66581	13
	71.9215	0.942139	94.2139	0.00585839	0.585839	8	0.894382	89.4382	0.00710031	0.710031	12	0.909756	90.9756	0.00666125	0.666125	13
	71.9865	0.942075	94.2075	0.00585452	0.585452	8	0.894335	89.4335	0.00710284	0.710284	12	0.90971	90.971	0.00666441	0.666441	13
	72.0515	0.942012	94.2012	0.00585066	0.585066	8	0.894288	89.4288	0.00710536	0.710536	12	0.909665	90.9665	0.00666758	0.666758	13
	72.1164	0.941949	94.1949	0.00584684	0.584684	8	0.894241	89.4241	0.00710789	0.710789	12	0.909619	90.9619	0.00667077	0.667077	13
	72.1814	0.941886	94.1886	0.00584301	0.584301	8	0.894194	89.4194	0.00711042	0.711042	12	0.909573	90.9573	0.00667396	0.667396	13
	72.2464	0.941823	94.1823	0.00583919	0.583919	8	0.894147	89.4147	0.00711295	0.711295	12	0.909528	90.9528	0.00667716	0.667716	13
	72.3114	0.94176	94.176	0.00583538	0.583538	8	0.8941	89.41	0.00711549	0.711549	12	0.909482	90.9482	0.00668037	0.668037	13
	72.3763	0.941697	94.1697	0.0058316	0.58316	8	0.894053	89.4053	0.00711802	0.711802	12	0.909436	90.9436	0.0066836	0.66836	13
	72.4413	0.941635	94.1635	0.00582782	0.582782	8	0.894006	89.4006	0.00712055	0.712055	12	0.909391	90.9391	0.00668684	0.668684	13
	72.5063	0.941572	94.1572	0.00582405	0.582405	8	0.893959	89.3959	0.0071231	0.71231	12	0.909345	90.9345	0.00669008	0.669008	13
	72.5712	0.941509	94.1509	0.00582028	0.582028	8	0.893912	89.3912	0.00712564	0.712564	12	0.9093	90.93	0.00669333	0.669333	13
	72.6362	0.941447	94.1447	0.00581654	0.581654	8	0.893865	89.3865	0.00712818	0.712818	12	0.909254	90.9254	0.0066966	0.66966	13
	72.7012	0.941385	94.1385	0.00581281	0.581281	8	0.893818	89.3818	0.00713072	0.713072	12	0.909209	90.9209	0.00669988	0.669988	13
	72.7661	0.941322	94.1322	0.00580909	0.580909	8	0.893771	89.3771	0.00713327	0.713327	12	0.909163	90.9163	0.00670316	0.670316	13
	72.8311	0.94126	94.126	0.00580536	0.580536	8	0.893724	89.3724	0.00713582	0.713582	12	0.909118	90.9118	0.00670646	0.670646	13
	72.8961	0.941198	94.1198	0.00580167	0.580167	8	0.893677	89.3677	0.00713836	0.713836	12	0.909072	90.9072	0.00670977	0.670977	13
	72.9611	0.941136	94.1136	0.00579799	0.579799	8	0.893631	89.3631	0.00714091	0.714091	12	0.909027	90.9027	0.00671309	0.671309	13
	73.026	0.941074	94.1074	0.00579431	0.579431	8	0.893584	89.3584	0.00714347	0.714347	12	0.908982	90.8982	0.00671642	0.671642	13
	73.091	0.941012	94.1012	0.00579063	0.579063	8	0.893537	89.3537	0.00714602	0.714602	12	0.908936	90.8936	0.00671976	0.671976	13
	73.156	0.94095	94.095	0.00578699	0.578699	8	0.89349	89.349	0.00714857	0.714857	12	0.908891	90.8891	0.00672311	0.672311	13
	73.2209	0.940889	94.0889	0.00578335	0.578335	8	0.893443	89.3443	0.00715112	0.715112	12	0.908846	90.8846	0.00672647	0.672647	13
	73.2859	0.940827	94.0827	0.00577971	0.577971	8	0.893396	89.3396	0.00715368	0.715368	12	0.908801	90.8801	0.00672984	0.672984	13
	73.3509	0.940766	94.0766	0.00577608	0.577608	8	0.89335	89.335	0.00715624	0.715624	12	0.908755	90.8755	0.00673322	0.673322	13
	73.4158	0.940704	94.0704	0.00577249	0.577249	8	0.893303	89.3303	0.0071588	0.71588	12	0.90871	90.871	0.00673661	0.673661	13
	73.4808	0.940643	94.0643	0.00576889	0.576889	8	0.893256	89.3256	0.00716135	0.716135	12	0.908665	90.8665	0.00674001	0.674001	13
	73.5458	0.940582	94.0582	0.0057653	0.57653	8	0.893209	89.3209	0.00716392	0.716392	12	0.90862	90.862	0.00674342	0.674342	13
	73.6108	0.94052	94.052	0.00576172	0.576172	8	0.893162	89.3162	0.00716648	0.716648	12	0.908575	90.8575	0.00674684	0.674684	13
	73.6757	0.940459	94.0459	0.00575817	0.575817	8	0.893115	89.3115	0.00716904	0.716904	12	0.90853	90.853	0.00675027	0.675027	13
	73.7407	0.940398	94.0398	0.00575462	0.575462	8	0.893069	89.3069	0.0071716	0.71716	12	0.908485	90.8485	0.00675372	0.675372	13
	73.8057	0.940338	94.0338	0.00575108	0.575108	8	0.893022	89.3022	0.00717416	0.717416	12	0.90844	90.844	0.00675716	0.675716	13
	73.8706	0.940277	94.0277	0.00574754	0.574754	8	0.892975	89.2975	0.00717673	0.717673	12	0.908395	90.8395	0.00676062	0.676062	13
	73.9356	0.940216	94.0216	0.00574403	0.574403	8	0.892928	89.2928	0.00717928	0.717928	12	0.90835	90.835	0.0067641	0.67641	13
	74.0006	0.940156	94.0156	0.00574053	0.574053	8	0.892882	89.2882	0.00718184	0.718184	12	0.908305	90.8305	0.00676758	0.676758	13
	74.0655	0.940095	94.0095	0.00573703	0.573703	8	0.892835	89.2835	0.00718441	0.718441	12	0.90826	90.826	0.00677106	0.677106	13
	74.1305	0.940035	94.0035	0.00573354	0.573354	8	0.892788	89.2788	0.00718697	0.718697	12	0.908215	90.8215	0.00677456	0.677456	13
	74.1955	0.939974	93.9974	0.00573008	0.573008	8	0.892741	89.2741	0.00718953	0.718953	12	0.908171	90.8171	0.00677808	0.677808	13
	74.2604	0.939914	93.9914	0.00572663	0.572663	8	0.892695	89.2695	0.00719209	0.719209	12	0.908126	90.8126	0.0067816	0.67816	13
	74.3254	0.939854	93.9854	0.00572317	0.572317	8	0.892648	89.2648	0.00719466	0.719466	12	0.908081	90.8081	0.00678512	0.678512	13
	74.3904	0.939794	93.9794	0.00571973	0.571973	8	0.892601	89.2601	0.00719722	0.719722	12	0.908036	90.8036	0.00678866	0.678866	13
	74.4554	0.939734	93.9734	0.00571631	0.571631	8	0.892555	89.2555	0.00719978	0.719978	12	0.907992	90.7992	0.00679221	0.679221	13
	74.5203	0.939674	93.9674	0.0057129	0.57129	8	0.892508	89.2508	0.00720234	0.720234	12	0.907947	90.7947	0.00679577	0.679577	13
	74.5853	0.939614	93.9614	0.00570949	0.570949	8	0.892461	89.2461	0.0072049	0.72049	12	0.907902	90.7902	0.00679933	0.679933	13
	74.6503	0.939554	93.9554	0.0057061	0.57061	8	0.892415	89.2415	0.00720747	0.720747	12	0.907858	90.7858	0.00680291	0.680291	13
	74.7152	0.939495	93.9495	0.00570273	0.570273	8	0.892368	89.2368	0.00721002	0.721002	12	0.907813	90.7813	0.0068065	0.68065	13
	74.7802	0.939435	93.9435	0.00569936	0.569936	8	0.892321	89.2321	0.00721258	0.721258	12	0.907769	90.7769	0.00681009	0.681009	13
	74.8452	0.939376	93.9376	0.005696	0.5696	8	0.892275	89.2275	0.00721514	0.721514	12	0.907724	90.7724	0.00681369	0.681369	13
	74.9101	0.939316	93.9316	0.00569264	0.569264	8	0.892228	89.2228	0.0072177	0.72177	12	0.907679	90.7679	0.0068173	0.68173	13
	74.9751	0.939257	93.9257	0.00568932	0.568932	8	0.892181	89.2181	0.00722025	0.722025	12	0.907635	90.7635	0.00682092	0.682092	13
	75.0401	0.939198	93.9198	0.00568599	0.568599	8	0.892135	89.2135	0.00722281	0.722281	12	0.907591	90.7591	0.00682455	0.682455	13
	75.1051	0.939139	93.9139	0.00568267	0.568267	8	0.892088	89.2088	0.00722537	0.722537	12	0.907546	90.7546	0.00682819	0.682819	13
	75.17	0.93908	93.908	0.00567936	0.567936	8	0.892041	89.2041	0.00722793	0.722793	12	0.907502	90.7502	0.00683183	0.683183	13
	75.235	0.939021	93.9021	0.00567608	0.567608	8	0.891995	89.1995	0.00723047	0.723047	12	0.907457	90.7457	0.00683549	0.683549	13
	75.3	0.938962	93.8962	0.0056728	0.56728	8	0.891948	89.1948	0.00723303	0.723303	12	0.907413	90.7413	0.00683915	0.683915	13
	75.3649	0.938903	93.8903	0.00566952	0.566952	8	0.891902	89.1902	0.00723558	0.723558	12	0.907369	90.7369	0.00684282	0.684282	13
	75.4299	0.938845	93.8845	0.00566626	0.566626	8	0.891855	89.1855	0.00723814	0.723814	12	0.907324	90.7324	0.00684649	0.684649	13
	75.4949	0.938786	93.8786	0.00566301	0.566301	8	0.891809	89.1809	0.00724068	0.724068	12	0.90728	90.728	0.00685018	0.685018	13
	75.5598	0.938728	93.8728	0.00565977	0.565977	8	0.891762	89.1762	0.00724323	0.724323	12	0.907236	90.7236	0.00685387	0.685387	13
	75.6248	0.93867	93.867	0.00565654	0.565654	8	0.891715	89.1715	0.00724578	0.724578	12	0.907192	90.7192	0.00685757	0.685757	13
	75.6898	0.938611	93.8611	0.00565332	0.565332	8	0.891669	89.1669	0.00724834	0.724834	12	0.907148	90.7148	0.00686128	0.686128	13
	75.7548	0.938553	93.8553	0.00565011	0.565011	8	0.891622	89.1622	0.00725087	0.725087	12	0.907104	90.7104	0.00686499	0.686499	13
	75.8197	0.938495	93.8495	0.00564691	0.564691	8	0.891576	89.1576	0.00725342	0.725342	12	0.907059	90.7059	0.00686872	0.686872	13
	75.8847	0.938437	93.8437	0.00564372	0.564372	8	0.891529	89.1529	0.00725597	0.725597	12	0.907015	90.7015	0.00687244	0.687244	13
	75.9497	0.938379	93.8379	0.00564053	0.564053	8	0.891483	89.1483	0.00725852	0.725852	12	0.906971	90.6971	0.00687618	0.687618	13
	76.0146	0.938321	93.8321	0.00563737	0.563737	8	0.891436	89.1436	0.00726105	0.726105	12	0.906927	90.6927	0.00687992	0.687992	13
	76.0796	0.938264	93.8264	0.0056342	0.56342	8	0.89139	89.139	0.00726359	0.726359	12	0.906883	90.6883	0.00688367	0.688367	13
	76.1446	0.938206	93.8206	0.00563105	0.563105	8	0.891343	89.1343	0.00726613	0.726613	12	0.906839	90.6839	0.00688742	0.688742	13
	76.2095	0.938148	93.8148	0.0056279	0.56279	8	0.891297	89.1297	0.00726868	0.726868	12	0.906795	90.6795	0.00689118	0.689118	13
	76.2745	0.938091	93.8091	0.00562477	0.562477	8	0.891251	89.1251	0.00727121	0.727121	12	0.906752	90.6752	0.00689495	0.689495	13
	76.3395	0.938034	93.8034	0.00562164	0.562164	8	0.891204	89.1204	0.00727374	0.727374	12	0.906708	90.6708	0.00689872	0.689872	13
	76.4045	0.937976	93.7976	0.00561852	0.561852	8	0.891158	89.1158	0.00727628	0.727628	12	0.906664	90.6664	0.0069025	0.69025	13
	76.4694	0.937919	93.7919	0.00561541	0.561541	8	0.891111	89.1111	0.00727882	0.727882	12	0.90662	90.662	0.00690629	0.690629	13
	76.5344	0.937862	93.7862	0.00561231	0.561231	8	0.891065	89.1065	0.00728134	0.728134	12	0.906576	90.6576	0.00691008	0.691008	13
	76.5994	0.937805	93.7805	0.00560922	0.560922	8	0.891018	89.1018	0.00728387	0.728387	12	0.906532	90.6532	0.00691387	0.691387	13
	76.6643	0.937748	93.7748	0.00560613	0.560613	8	0.890972	89.0972	0.00728641	0.728641	12	0.906489	90.6489	0.00691767	0.691767	13
	76.7293	0.937691	93.7691	0.00560305	0.560305	8	0.890926	89.0926	0.00728894	0.728894	12	0.906445	90.6445	0.00692148	0.692148	13
	76.7943	0.937635	93.7635	0.00559998	0.559998	8	0.890879	89.0879	0.00729146	0.729146	12	0.906401	90.6401	0.00692529	0.692529	13
	76.8592	0.937578	93.7578	0.00559691	0.559691	8	0.890833	89.0833	0.00729398	0.729398	12	0.906358	90.6358	0.00692911	0.692911	13
	76.9242	0.937522	93.7522	0.00559386	0.559386	8	0.890786	89.0786	0.00729651	0.729651	12	0.906314	90.6314	0.00693293	0.693293	13
	76.9892	0.937465	93.7465	0.0055908	0.55908	8	0.89074	89.074	0.00729904	0.729904	12	0.906271	90.6271	0.00693675	0.693675	13
	77.0541	0.937409	93.7409	0.00558777	0.558777	8	0.890694	89.0694	0.00730155	0.730155	12	0.906227	90.6227	0.00694058	0.694058	13
	77.1191	0.937353	93.7353	0.00558473	0.558473	8	0.890647	89.0647	0.00730407	0.730407	12	0.906184	90.6184	0.00694442	0.694442	13
	77.1841	0.937296	93.7296	0.0055817	0.55817	8	0.890601	89.0601	0.00730659	0.730659	12	0.90614	90.614	0.00694826	0.694826	13
	77.2491	0.93724	93.724	0.00557868	0.557868	8	0.890555	89.0555	0.00730911	0.730911	12	0.906097	90.6097	0.0069521	0.69521	13
	77.314	0.937185	93.7185	0.00557567	0.557567	8	0.890508	89.0508	0.00731162	0.731162	12	0.906053	90.6053	0.00695595	0.695595	13
	77.379	0.937129	93.7129	0.00557266	0.557266	8	0.890462	89.0462	0.00731413	0.731413	12	0.90601	90.601	0.0069598	0.69598	13
	77.444	0.937073	93.7073	0.00556965	0.556965	8	0.890416	89.0416	0.00731665	0.731665	12	0.905966	90.5966	0.00696366	0.696366	13
	77.5089	0.937017	93.7017	0.00556666	0.556666	8	0.890369	89.0369	0.00731916	0.731916	12	0.905923	90.5923	0.00696752	0.696752	13
	77.5739	0.936962	93.6962	0.00556367	0.556367	8	0.890323	89.0323	0.00732166	0.732166	12	0.90588	90.588	0.00697138	0.697138	13
	77.6389	0.936906	93.6906	0.00556069	0.556069	8	0.890277	89.0277	0.00732417	0.732417	12	0.905837	90.5837	0.00697525	0.697525	13
	77.7038	0.936851	93.6851	0.00555771	0.555771	8	0.890231	89.0231	0.00732668	0.732668	12	0.905793	90.5793	0.00697912	0.697912	13
	77.7688	0.936795	93.6795	0.00555473	0.555473	8	0.890184	89.0184	0.00732919	0.732919	12	0.90575	90.575	0.006983	0.6983	13
	77.8338	0.93674	93.674	0.00555177	0.555177	8	0.890138	89.0138	0.00733168	0.733168	12	0.905707	90.5707	0.00698687	0.698687	13
	77.8988	0.936685	93.6685	0.00554881	0.554881	8	0.890092	89.0092	0.00733418	0.733418	12	0.905664	90.5664	0.00699075	0.699075	13
	77.9637	0.93663	93.663	0.00554586	0.554586	8	0.890046	89.0046	0.00733668	0.733668	12	0.905621	90.5621	0.00699464	0.699464	13
	78.0287	0.936575	93.6575	0.00554291	0.554291	8	0.89	89	0.00733918	0.733918	12	0.905578	90.5578	0.00699853	0.699853	13
	78.0937	0.93652	93.652	0.00553997	0.553997	8	0.889953	88.9953	0.00734167	0.734167	12	0.905535	90.5535	0.00700242	0.700242	13
	78.1586	0.936466	93.6466	0.00553703	0.553703	8	0.889907	88.9907	0.00734416	0.734416	12	0.905492	90.5492	0.00700631	0.700631	13
	78.2236	0.936411	93.6411	0.00553409	0.553409	8	0.889861	88.9861	0.00734665	0.734665	12	0.905449	90.5449	0.0070102	0.70102	13
	78.2886	0.936357	93.6357	0.00553117	0.553117	8	0.889815	88.9815	0.00734915	0.734915	12	0.905406	90.5406	0.0070141	0.70141	13
	78.3535	0.936302	93.6302	0.00552825	0.552825	8	0.889769	88.9769	0.00735163	0.735163	12	0.905363	90.5363	0.007018	0.7018	13
	78.4185	0.936248	93.6248	0.00552533	0.552533	8	0.889722	88.9722	0.00735411	0.735411	12	0.90532	90.532	0.0070219	0.70219	13
	78.4835	0.936193	93.6193	0.00552242	0.552242	8	0.889676	88.9676	0.0073566	0.73566	12	0.905277	90.5277	0.00702581	0.702581	13
	78.5485	0.936139	93.6139	0.00551951	0.551951	8	0.88963	88.963	0.00735908	0.735908	12	0.905235	90.5235	0.00702972	0.702972	13
	78.6134	0.936085	93.6085	0.00551661	0.551661	8	0.889584	88.9584	0.00736155	0.736155	12	0.905192	90.5192	0.00703362	0.703362	13
	78.6784	0.936031	93.6031	0.00551371	0.551371	8	0.889538	88.9538	0.00736403	0.736403	12	0.905149	90.5149	0.00703753	0.703753	13
	78.7434	0.935977	93.5977	0.00551082	0.551082	8	0.889492	88.9492	0.00736651	0.736651	12	0.905106	90.5106	0.00704145	0.704145	13
	78.8083	0.935924	93.5924	0.00550793	0.550793	8	0.889446	88.9446	0.00736898	0.736898	12	0.905064	90.5064	0.00704536	0.704536	13
	78.8733	0.93587	93.587	0.00550505	0.550505	8	0.8894	88.94	0.00737145	0.737145	12	0.905021	90.5021	0.00704928	0.704928	13
	78.9383	0.935817	93.5817	0.00550218	0.550218	8	0.889354	88.9354	0.00737391	0.737391	12	0.904979	90.4979	0.00705319	0.705319	13
	79.0032	0.935763	93.5763	0.0054993	0.54993	8	0.889308	88.9308	0.00737638	0.737638	12	0.904936	90.4936	0.00705711	0.705711	13
	79.0682	0.93571	93.571	0.00549643	0.549643	8	0.889262	88.9262	0.00737885	0.737885	12	0.904894	90.4894	0.00706104	0.706104	13
	79.1332	0.935656	93.5656	0.00549357	0.549357	8	0.889216	88.9216	0.0073813	0.73813	12	0.904851	90.4851	0.00706495	0.706495	13
	79.1982	0.935603	93.5603	0.00549071	0.549071	8	0.889169	88.9169	0.00738376	0.738376	12	0.904809	90.4809	0.00706888	0.706888	13
	79.2631	0.93555	93.555	0.00548785	0.548785	8	0.889123	88.9123	0.00738622	0.738622	12	0.904767	90.4767	0.0070728	0.70728	13
	79.3281	0.935497	93.5497	0.005485	0.5485	8	0.889077	88.9077	0.00738868	0.738868	12	0.904724	90.4724	0.00707673	0.707673	13
	79.3931	0.935444	93.5444	0.00548216	0.548216	8	0.889031	88.9031	0.00739112	0.739112	12	0.904682	90.4682	0.00708065	0.708065	13
	79.458	0.935391	93.5391	0.00547932	0.547932	8	0.888985	88.8985	0.00739357	0.739357	12	0.90464	90.464	0.00708458	0.708458	13
	79.523	0.935338	93.5338	0.00547648	0.547648	8	0.88894	88.894	0.00739602	0.739602	12	0.904598	90.4598	0.00708851	0.708851	13
	79.588	0.935286	93.5286	0.00547365	0.547365	8	0.888894	88.8894	0.00739847	0.739847	12	0.904555	90.4555	0.00709244	0.709244	13
	79.6529	0.935233	93.5233	0.00547082	0.547082	8	0.888848	88.8848	0.0074009	0.74009	12	0.904513	90.4513	0.00709636	0.709636	13
	79.7179	0.935181	93.5181	0.005468	0.5468	8	0.888802	88.8802	0.00740333	0.740333	12	0.904471	90.4471	0.00710029	0.710029	13
	79.7829	0.935128	93.5128	0.00546517	0.546517	8	0.888756	88.8756	0.00740578	0.740578	12	0.904429	90.4429	0.00710422	0.710422	13
	79.8478	0.935076	93.5076	0.00546236	0.546236	8	0.88871	88.871	0.00740821	0.740821	12	0.904387	90.4387	0.00710815	0.710815	13
	79.9128	0.935024	93.5024	0.00545955	0.545955	8	0.888664	88.8664	0.00741063	0.741063	12	0.904345	90.4345	0.00711208	0.711208	13
	79.9778	0.934972	93.4972	0.00545674	0.545674	8	0.888618	88.8618	0.00741306	0.741306	12	0.904304	90.4304	0.00711601	0.711601	13
	80.0428	0.93492	93.492	0.00545394	0.545394	8	0.888572	88.8572	0.00741549	0.741549	12	0.904262	90.4262	0.00711995	0.711995	13
	80.1077	0.934868	93.4868	0.00545114	0.545114	8	0.888526	88.8526	0.00741792	0.741792	12	0.90422	90.422	0.00712388	0.712388	13
	80.1727	0.934816	93.4816	0.00544835	0.544835	8	0.88848	88.848	0.00742033	0.742033	12	0.904178	90.4178	0.00712781	0.712781	13
	80.2377	0.934765	93.4765	0.00544556	0.544556	8	0.888435	88.8435	0.00742274	0.742274	12	0.904136	90.4136	0.00713174	0.713174	13
	80.3026	0.934713	93.4713	0.00544277	0.544277	8	0.888389	88.8389	0.00742516	0.742516	12	0.904095	90.4095	0.00713567	0.713567	13
	80.3676	0.934661	93.4661	0.00543999	0.543999	8	0.888343	88.8343	0.00742758	0.742758	12	0.904053	90.4053	0.0071396	0.71396	13
	80.4326	0.93461	93.461	0.00543721	0.543721	8	0.888297	88.8297	0.00742997	0.742997	12	0.904011	90.4011	0.00714353	0.714353	13
	80.4975	0.934559	93.4559	0.00543443	0.543443	8	0.888251	88.8251	0.00743238	0.743238	12	0.90397	90.397	0.00714746	0.714746	13
	80.5625	0.934507	93.4507	0.00543166	0.543166	8	0.888206	88.8206	0.00743479	0.743479	12	0.903928	90.3928	0.00715139	0.715139	13
	80.6275	0.934456	93.4456	0.0054289	0.54289	8	0.88816	88.816	0.00743719	0.743719	12	0.903887	90.3887	0.00715532	0.715532	13
	80.6925	0.934405	93.4405	0.00542614	0.542614	8	0.888114	88.8114	0.00743958	0.743958	12	0.903845	90.3845	0.00715925	0.715925	13
	80.7574	0.934354	93.4354	0.00542338	0.542338	8	0.888068	88.8068	0.00744197	0.744197	12	0.903804	90.3804	0.00716318	0.716318	13
	80.8224	0.934303	93.4303	0.00542063	0.542063	8	0.888023	88.8023	0.00744437	0.744437	12	0.903763	90.3763	0.00716711	0.716711	13
	80.8874	0.934252	93.4252	0.00541788	0.541788	8	0.887977	88.7977	0.00744676	0.744676	12	0.903721	90.3721	0.00717104	0.717104	13
	80.9523	0.934201	93.4201	0.00541513	0.541513	8	0.887931	88.7931	0.00744914	0.744914	12	0.90368	90.368	0.00717496	0.717496	13
	81.0173	0.934151	93.4151	0.00541239	0.541239	8	0.887886	88.7886	0.00745152	0.745152	12	0.903639	90.3639	0.00717889	0.717889	13
	81.0823	0.9341	93.41	0.00540965	0.540965	8	0.88784	88.784	0.00745391	0.745391	12	0.903598	90.3598	0.00718281	0.718281	13
	81.1472	0.934049	93.4049	0.00540692	0.540692	8	0.887794	88.7794	0.00745629	0.745629	12	0.903557	90.3557	0.00718674	0.718674	13
	81.2122	0.933999	93.3999	0.00540419	0.540419	8	0.887749	88.7749	0.00745866	0.745866	12	0.903516	90.3516	0.00719066	0.719066	13
	81.2772	0.933949	93.3949	0.00540146	0.540146	8	0.887703	88.7703	0.00746103	0.746103	12	0.903475	90.3475	0.00719458	0.719458	13
	81.3422	0.933898	93.3898	0.00539874	0.539874	8	0.887657	88.7657	0.0074634	0.74634	12	0.903434	90.3434	0.00719851	0.719851	13
	81.4071	0.933848	93.3848	0.00539602	0.539602	8	0.887612	88.7612	0.00746577	0.746577	12	0.903393	90.3393	0.00720243	0.720243	13
	81.4721	0.933798	93.3798	0.00539331	0.539331	8	0.887566	88.7566	0.00746813	0.746813	12	0.903352	90.3352	0.00720635	0.720635	13
	81.5371	0.933748	93.3748	0.0053906	0.53906	8	0.887521	88.7521	0.00747049	0.747049	12	0.903311	90.3311	0.00721027	0.721027	13
	81.602	0.933698	93.3698	0.00538789	0.538789	8	0.887475	88.7475	0.00747285	0.747285	12	0.90327	90.327	0.00721419	0.721419	13
	81.667	0.933648	93.3648	0.00538519	0.538519	8	0.88743	88.743	0.00747521	0.747521	12	0.903229	90.3229	0.00721811	0.721811	13
	81.732	0.933598	93.3598	0.00538249	0.538249	8	0.887384	88.7384	0.00747755	0.747755	12	0.903189	90.3189	0.00722202	0.722202	13
	81.7969	0.933548	93.3548	0.0053798	0.53798	8	0.887339	88.7339	0.0074799	0.74799	12	0.903148	90.3148	0.00722594	0.722594	13
	81.8619	0.933499	93.3499	0.0053771	0.53771	8	0.887293	88.7293	0.00748225	0.748225	12	0.903107	90.3107	0.00722986	0.722986	13
	81.9269	0.933449	93.3449	0.00537442	0.537442	8	0.887248	88.7248	0.0074846	0.74846	12	0.903067	90.3067	0.00723377	0.723377	13
	81.9919	0.9334	93.34	0.00537174	0.537174	8	0.887202	88.7202	0.00748693	0.748693	12	0.903026	90.3026	0.00723768	0.723768	13
	82.0568	0.93335	93.335	0.00536905	0.536905	8	0.887157	88.7157	0.00748927	0.748927	12	0.902986	90.2986	0.0072416	0.72416	13
	82.1218	0.933301	93.3301	0.00536638	0.536638	8	0.887111	88.7111	0.00749161	0.749161	12	0.902945	90.2945	0.00724551	0.724551	13
	82.1868	0.933251	93.3251	0.00536371	0.536371	8	0.887066	88.7066	0.00749395	0.749395	12	0.902905	90.2905	0.00724942	0.724942	13
	82.2517	0.933202	93.3202	0.00536104	0.536104	8	0.887021	88.7021	0.00749626	0.749626	12	0.902864	90.2864	0.00725333	0.725333	13
	82.3167	0.933153	93.3153	0.00535837	0.535837	8	0.886975	88.6975	0.00749859	0.749859	12	0.902824	90.2824	0.00725724	0.725724	13
	82.3817	0.933104	93.3104	0.00535571	0.535571	8	0.88693	88.693	0.00750092	0.750092	12	0.902784	90.2784	0.00726115	0.726115	13
	82.4466	0.933055	93.3055	0.00535306	0.535306	8	0.886885	88.6885	0.00750324	0.750324	12	0.902743	90.2743	0.00726505	0.726505	13
	82.5116	0.933006	93.3006	0.0053504	0.53504	8	0.886839	88.6839	0.00750555	0.750555	12	0.902703	90.2703	0.00726896	0.726896	13
	82.5766	0.932957	93.2957	0.00534775	0.534775	8	0.886794	88.6794	0.00750786	0.750786	12	0.902663	90.2663	0.00727286	0.727286	13
	82.6416	0.932908	93.2908	0.0053451	0.53451	8	0.886749	88.6749	0.00751018	0.751018	12	0.902623	90.2623	0.00727677	0.727677	13
	82.7065	0.932859	93.2859	0.00534246	0.534246	8	0.886703	88.6703	0.0075125	0.75125	12	0.902583	90.2583	0.00728067	0.728067	13
	82.7715	0.93281	93.281	0.00533982	0.533982	8	0.886658	88.6658	0.00751479	0.751479	12	0.902543	90.2543	0.00728457	0.728457	13
	82.8365	0.932761	93.2761	0.00533719	0.533719	8	0.886613	88.6613	0.00751709	0.751709	12	0.902503	90.2503	0.00728847	0.728847	13
	82.9014	0.932713	93.2713	0.00533456	0.533456	8	0.886568	88.6568	0.0075194	0.75194	12	0.902463	90.2463	0.00729237	0.729237	13
	82.9664	0.932664	93.2664	0.00533193	0.533193	8	0.886523	88.6523	0.0075217	0.75217	12	0.902423	90.2423	0.00729627	0.729627	13
	83.0314	0.932616	93.2616	0.0053293	0.53293	8	0.886477	88.6477	0.00752398	0.752398	12	0.902383	90.2383	0.00730017	0.730017	13
	83.0963	0.932567	93.2567	0.00532668	0.532668	8	0.886432	88.6432	0.00752627	0.752627	12	0.902343	90.2343	0.00730406	0.730406	13
	83.1613	0.932519	93.2519	0.00532406	0.532406	8	0.886387	88.6387	0.00752856	0.752856	12	0.902303	90.2303	0.00730796	0.730796	13
	83.2263	0.93247	93.247	0.00532145	0.532145	8	0.886342	88.6342	0.00753085	0.753085	12	0.902264	90.2264	0.00731186	0.731186	13
	83.2912	0.932422	93.2422	0.00531884	0.531884	8	0.886297	88.6297	0.00753312	0.753312	12	0.902224	90.2224	0.00731575	0.731575	13
	83.3562	0.932374	93.2374	0.00531623	0.531623	8	0.886252	88.6252	0.00753539	0.753539	12	0.902184	90.2184	0.00731964	0.731964	13
	83.4212	0.932325	93.2325	0.00531362	0.531362	8	0.886207	88.6207	0.00753767	0.753767	12	0.902145	90.2145	0.00732354	0.732354	13
	83.4862	0.932277	93.2277	0.00531103	0.531103	8	0.886162	88.6162	0.00753995	0.753995	12	0.902105	90.2105	0.00732743	0.732743	13
	83.5511	0.932229	93.2229	0.00530843	0.530843	8	0.886117	88.6117	0.0075422	0.75422	12	0.902066	90.2066	0.00733132	0.733132	13
	83.6161	0.932181	93.2181	0.00530583	0.530583	8	0.886072	88.6072	0.00754447	0.754447	12	0.902026	90.2026	0.00733521	0.733521	13
	83.6811	0.932133	93.2133	0.00530324	0.530324	8	0.886027	88.6027	0.00754673	0.754673	12	0.901987	90.1987	0.0073391	0.73391	13
	83.746	0.932085	93.2085	0.00530065	0.530065	8	0.885982	88.5982	0.00754899	0.754899	12	0.901947	90.1947	0.00734299	0.734299	13
	83.811	0.932036	93.2036	0.00529807	0.529807	8	0.885937	88.5937	0.00755123	0.755123	12	0.901908	90.1908	0.00734687	0.734687	13
	83.876	0.931988	93.1988	0.00529548	0.529548	8	0.885892	88.5892	0.00755348	0.755348	12	0.901868	90.1868	0.00735076	0.735076	13
	83.9409	0.93194	93.194	0.0052929	0.52929	8	0.885847	88.5847	0.00755573	0.755573	12	0.901829	90.1829	0.00735465	0.735465	13
	84.0059	0.931892	93.1892	0.00529033	0.529033	8	0.885802	88.5802	0.00755798	0.755798	12	0.90179	90.179	0.00735854	0.735854	13
	84.0709	0.931845	93.1845	0.00528776	0.528776	8	0.885757	88.5757	0.00756021	0.756021	12	0.901751	90.1751	0.00736242	0.736242	13
	84.1359	0.931797	93.1797	0.00528519	0.528519	8	0.885712	88.5712	0.00756244	0.756244	12	0.901711	90.1711	0.00736631	0.736631	13
	84.2008	0.931749	93.1749	0.00528262	0.528262	8	0.885668	88.5668	0.00756468	0.756468	12	0.901672	90.1672	0.00737019	0.737019	13
	84.2658	0.931701	93.1701	0.00528006	0.528006	8	0.885623	88.5623	0.00756691	0.756691	12	0.901633	90.1633	0.00737408	0.737408	13
	84.3308	0.931653	93.1653	0.0052775	0.52775	8	0.885578	88.5578	0.00756912	0.756912	12	0.901594	90.1594	0.00737796	0.737796	13
	84.3957	0.931605	93.1605	0.00527494	0.527494	8	0.885533	88.5533	0.00757134	0.757134	12	0.901555	90.1555	0.00738185	0.738185	13
	84.4607	0.931557	93.1557	0.00527239	0.527239	8	0.885488	88.5488	0.00757356	0.757356	12	0.901516	90.1516	0.00738573	0.738573	13
	84.5257	0.93151	93.151	0.00526984	0.526984	8	0.885444	88.5444	0.00757577	0.757577	12	0.901477	90.1477	0.00738962	0.738962	13
	84.5906	0.931462	93.1462	0.00526729	0.526729	8	0.885399	88.5399	0.00757797	0.757797	12	0.901438	90.1438	0.0073935	0.73935	13
	84.6556	0.931414	93.1414	0.00526474	0.526474	8	0.885354	88.5354	0.00758017	0.758017	12	0.901399	90.1399	0.00739738	0.739738	13
	84.7206	0.931366	93.1366	0.0052622	0.52622	8	0.88531	88.531	0.00758238	0.758238	12	0.90136	90.136	0.00740127	0.740127	13
	84.7856	0.931319	93.1319	0.00525967	0.525967	8	0.885265	88.5265	0.00758458	0.758458	12	0.901321	90.1321	0.00740516	0.740516	13
	84.8505	0.931271	93.1271	0.00525713	0.525713	8	0.885221	88.5221	0.00758675	0.758675	12	0.901282	90.1282	0.00740904	0.740904	13
	84.9155	0.931223	93.1223	0.00525459	0.525459	8	0.885176	88.5176	0.00758894	0.758894	12	0.901243	90.1243	0.00741293	0.741293	13
	84.9805	0.931176	93.1176	0.00525207	0.525207	8	0.885131	88.5131	0.00759113	0.759113	12	0.901204	90.1204	0.00741681	0.741681	13
	85.0454	0.931128	93.1128	0.00524955	0.524955	8	0.885087	88.5087	0.00759331	0.759331	12	0.901166	90.1166	0.0074207	0.74207	13
	85.1104	0.93108	93.108	0.00524702	0.524702	8	0.885042	88.5042	0.00759547	0.759547	12	0.901127	90.1127	0.00742459	0.742459	13
	85.1754	0.931033	93.1033	0.0052445	0.52445	8	0.884998	88.4998	0.00759764	0.759764	12	0.901088	90.1088	0.00742847	0.742847	13
	85.2403	0.930985	93.0985	0.00524199	0.524199	8	0.884953	88.4953	0.00759981	0.759981	12	0.901049	90.1049	0.00743236	0.743236	13
	85.3053	0.930937	93.0937	0.00523948	0.523948	8	0.884909	88.4909	0.00760198	0.760198	12	0.901011	90.1011	0.00743625	0.743625	13
	85.3703	0.93089	93.089	0.00523697	0.523697	8	0.884864	88.4864	0.00760412	0.760412	12	0.900972	90.0972	0.00744014	0.744014	13
	85.4353	0.930842	93.0842	0.00523446	0.523446	8	0.88482	88.482	0.00760627	0.760627	12	0.900933	90.0933	0.00744404	0.744404	13
	85.5002	0.930795	93.0795	0.00523196	0.523196	8	0.884776	88.4776	0.00760842	0.760842	12	0.900895	90.0895	0.00744793	0.744793	13
	85.5652	0.930747	93.0747	0.00522947	0.522947	8	0.884731	88.4731	0.00761057	0.761057	12	0.900856	90.0856	0.00745182	0.745182	13
	85.6302	0.930699	93.0699	0.00522697	0.522697	8	0.884687	88.4687	0.0076127	0.76127	12	0.900817	90.0817	0.00745572	0.745572	13
	85.6951	0.930652	93.0652	0.00522448	0.522448	8	0.884643	88.4643	0.00761483	0.761483	12	0.900779	90.0779	0.00745962	0.745962	13
	85.7601	0.930604	93.0604	0.005222	0.5222	8	0.884598	88.4598	0.00761696	0.761696	12	0.90074	90.074	0.00746352	0.746352	13
	85.8251	0.930557	93.0557	0.00521952	0.521952	8	0.884554	88.4554	0.00761909	0.761909	12	0.900702	90.0702	0.00746742	0.746742	13
	85.89	0.930509	93.0509	0.00521704	0.521704	8	0.88451	88.451	0.0076212	0.76212	12	0.900663	90.0663	0.00747132	0.747132	13
	85.955	0.930461	93.0461	0.00521456	0.521456	8	0.884466	88.4466	0.00762331	0.762331	12	0.900625	90.0625	0.00747523	0.747523	13
	86.02	0.930414	93.0414	0.00521209	0.521209	8	0.884421	88.4421	0.00762543	0.762543	12	0.900586	90.0586	0.00747914	0.747914	13
	86.0849	0.930366	93.0366	0.00520963	0.520963	8	0.884377	88.4377	0.00762754	0.762754	12	0.900548	90.0548	0.00748305	0.748305	13
	86.1499	0.930319	93.0319	0.00520717	0.520717	8	0.884333	88.4333	0.00762963	0.762963	12	0.900509	90.0509	0.00748696	0.748696	13
	86.2149	0.930271	93.0271	0.00520471	0.520471	8	0.884289	88.4289	0.00763173	0.763173	12	0.900471	90.0471	0.00749088	0.749088	13
	86.2799	0.930224	93.0224	0.00520226	0.520226	8	0.884245	88.4245	0.00763383	0.763383	12	0.900432	90.0432	0.00749479	0.749479	13
	86.3448	0.930176	93.0176	0.00519981	0.519981	8	0.884201	88.4201	0.00763592	0.763592	12	0.900394	90.0394	0.00749872	0.749872	13
	86.4098	0.930128	93.0128	0.00519736	0.519736	8	0.884157	88.4157	0.00763799	0.763799	12	0.900356	90.0356	0.00750264	0.750264	13
	86.4748	0.930081	93.0081	0.00519492	0.519492	8	0.884113	88.4113	0.00764006	0.764006	12	0.900317	90.0317	0.00750657	0.750657	13
	86.5397	0.930033	93.0033	0.00519249	0.519249	8	0.884069	88.4069	0.00764215	0.764215	12	0.900279	90.0279	0.0075105	0.75105	13
	86.6047	0.929986	92.9986	0.00519006	0.519006	8	0.884025	88.4025	0.00764422	0.764422	12	0.90024	90.024	0.00751444	0.751444	13
	86.6697	0.929938	92.9938	0.00518763	0.518763	8	0.883981	88.3981	0.00764627	0.764627	12	0.900202	90.0202	0.00751838	0.751838	13
	86.7346	0.929891	92.9891	0.0051852	0.51852	8	0.883937	88.3937	0.00764833	0.764833	12	0.900164	90.0164	0.00752233	0.752233	13
	86.7996	0.929843	92.9843	0.00518279	0.518279	8	0.883893	88.3893	0.00765039	0.765039	12	0.900125	90.0125	0.00752627	0.752627	13
	86.8646	0.929795	92.9795	0.00518038	0.518038	8	0.883849	88.3849	0.00765245	0.765245	12	0.900087	90.0087	0.00753022	0.753022	13
	86.9296	0.929748	92.9748	0.00517797	0.517797	8	0.883805	88.3805	0.00765448	0.765448	12	0.900049	90.0049	0.00753418	0.753418	13
	86.9945	0.9297	92.97	0.00517556	0.517556	8	0.883762	88.3762	0.00765652	0.765652	12	0.90001	90.001	0.00753814	0.753814	13
	87.0595	0.929653	92.9653	0.00517316	0.517316	8	0.883718	88.3718	0.00765857	0.765857	12	0.899972	89.9972	0.00754211	0.754211	13
	87.1245	0.929605	92.9605	0.00517077	0.517077	8	0.883674	88.3674	0.0076606	0.76606	12	0.899933	89.9933	0.00754608	0.754608	13
	87.1894	0.929557	92.9557	0.00516837	0.516837	8	0.88363	88.363	0.00766262	0.766262	12	0.899895	89.9895	0.00755005	0.755005	13
	87.2544	0.92951	92.951	0.00516599	0.516599	8	0.883586	88.3586	0.00766464	0.766464	12	0.899857	89.9857	0.00755403	0.755403	13
	87.3194	0.929462	92.9462	0.0051636	0.51636	8	0.883543	88.3543	0.00766666	0.766666	12	0.899818	89.9818	0.00755801	0.755801	13
	87.3843	0.929415	92.9415	0.00516123	0.516123	8	0.883499	88.3499	0.00766868	0.766868	12	0.89978	89.978	0.007562	0.7562	13
	87.4493	0.929367	92.9367	0.00515885	0.515885	8	0.883455	88.3455	0.00767068	0.767068	12	0.899742	89.9742	0.00756599	0.756599	13
	87.5143	0.929319	92.9319	0.00515648	0.515648	8	0.883412	88.3412	0.00767268	0.767268	12	0.899703	89.9703	0.00756999	0.756999	13
	87.5793	0.929272	92.9272	0.00515412	0.515412	8	0.883368	88.3368	0.00767469	0.767469	12	0.899665	89.9665	0.00757399	0.757399	13
	87.6442	0.929224	92.9224	0.00515176	0.515176	8	0.883325	88.3325	0.00767669	0.767669	12	0.899626	89.9626	0.00757799	0.757799	13
	87.7092	0.929176	92.9176	0.0051494	0.51494	8	0.883281	88.3281	0.00767867	0.767867	12	0.899588	89.9588	0.00758201	0.758201	13
	87.7742	0.929129	92.9129	0.00514705	0.514705	8	0.883237	88.3237	0.00768065	0.768065	12	0.89955	89.955	0.00758602	0.758602	13
	87.8391	0.929081	92.9081	0.0051447	0.51447	8	0.883194	88.3194	0.00768264	0.768264	12	0.899511	89.9511	0.00759004	0.759004	13
	87.9041	0.929033	92.9033	0.00514236	0.514236	8	0.88315	88.315	0.00768462	0.768462	12	0.899473	89.9473	0.00759406	0.759406	13
	87.9691	0.928985	92.8985	0.00514002	0.514002	8	0.883107	88.3107	0.00768658	0.768658	12	0.899435	89.9435	0.00759809	0.759809	13
	88.034	0.928938	92.8938	0.00513768	0.513768	8	0.883064	88.3064	0.00768855	0.768855	12	0.899396	89.9396	0.00760212	0.760212	13
	88.099	0.92889	92.889	0.00513535	0.513535	8	0.88302	88.302	0.00769052	0.769052	12	0.899358	89.9358	0.00760616	0.760616	13
	88.164	0.928842	92.8842	0.00513303	0.513303	8	0.882977	88.2977	0.00769248	0.769248	12	0.89932	89.932	0.00761019	0.761019	13
	88.229	0.928794	92.8794	0.0051307	0.51307	8	0.882933	88.2933	0.00769442	0.769442	12	0.899281	89.9281	0.00761424	0.761424	13
	88.2939	0.928747	92.8747	0.00512838	0.512838	8	0.88289	88.289	0.00769636	0.769636	12	0.899243	89.9243	0.00761829	0.761829	13
	88.3589	0.928699	92.8699	0.00512607	0.512607	8	0.882847	88.2847	0.00769831	0.769831	12	0.899204	89.9204	0.00762234	0.762234	13
	88.4239	0.928651	92.8651	0.00512376	0.512376	8	0.882803	88.2803	0.00770026	0.770026	12	0.899166	89.9166	0.0076264	0.76264	13
	88.4888	0.928603	92.8603	0.00512145	0.512145	8	0.88276	88.276	0.00770218	0.770218	12	0.899128	89.9128	0.00763046	0.763046	13
	88.5538	0.928555	92.8555	0.00511915	0.511915	8	0.882717	88.2717	0.0077041	0.77041	12	0.899089	89.9089	0.00763452	0.763452	13
	88.6188	0.928507	92.8507	0.00511685	0.511685	8	0.882674	88.2674	0.00770603	0.770603	12	0.899051	89.9051	0.00763859	0.763859	13
	88.6837	0.92846	92.846	0.00511456	0.511456	8	0.882631	88.2631	0.00770796	0.770796	12	0.899013	89.9013	0.00764266	0.764266	13
	88.7487	0.928412	92.8412	0.00511227	0.511227	8	0.882587	88.2587	0.00770986	0.770986	12	0.898974	89.8974	0.00764674	0.764674	13
	88.8137	0.928364	92.8364	0.00510998	0.510998	8	0.882544	88.2544	0.00771177	0.771177	12	0.898936	89.8936	0.00765081	0.765081	13
	88.8786	0.928316	92.8316	0.0051077	0.51077	8	0.882501	88.2501	0.00771368	0.771368	12	0.898897	89.8897	0.00765489	0.765489	13
	88.9436	0.928268	92.8268	0.00510543	0.510543	8	0.882458	88.2458	0.00771559	0.771559	12	0.898859	89.8859	0.00765898	0.765898	13
	89.0086	0.92822	92.822	0.00510315	0.510315	8	0.882415	88.2415	0.00771747	0.771747	12	0.898821	89.8821	0.00766307	0.766307	13
	89.0736	0.928172	92.8172	0.00510088	0.510088	8	0.882372	88.2372	0.00771936	0.771936	12	0.898782	89.8782	0.00766716	0.766716	13
	89.1385	0.928124	92.8124	0.00509862	0.509862	8	0.882329	88.2329	0.00772125	0.772125	12	0.898744	89.8744	0.00767125	0.767125	13
	89.2035	0.928076	92.8076	0.00509636	0.509636	8	0.882286	88.2286	0.00772314	0.772314	12	0.898706	89.8706	0.00767535	0.767535	13
	89.2685	0.928028	92.8028	0.0050941	0.50941	8	0.882243	88.2243	0.007725	0.7725	12	0.898667	89.8667	0.00767945	0.767945	13
	89.3334	0.92798	92.798	0.00509184	0.509184	8	0.8822	88.22	0.00772688	0.772688	12	0.898629	89.8629	0.00768356	0.768356	13
	89.3984	0.927932	92.7932	0.0050896	0.50896	8	0.882157	88.2157	0.00772875	0.772875	12	0.89859	89.859	0.00768766	0.768766	13
	89.4634	0.927884	92.7884	0.00508736	0.508736	8	0.882114	88.2114	0.00773062	0.773062	12	0.898552	89.8552	0.00769177	0.769177	13
	89.5283	0.927836	92.7836	0.00508511	0.508511	8	0.882071	88.2071	0.00773247	0.773247	12	0.898514	89.8514	0.00769588	0.769588	13
	89.5933	0.927788	92.7788	0.00508287	0.508287	8	0.882028	88.2028	0.00773432	0.773432	12	0.898475	89.8475	0.0077	0.77	13
	89.6583	0.92774	92.774	0.00508064	0.508064	8	0.881986	88.1986	0.00773618	0.773618	12	0.898437	89.8437	0.00770411	0.770411	13
	89.7233	0.927691	92.7691	0.00507842	0.507842	8	0.881943	88.1943	0.00773803	0.773803	12	0.898399	89.8399	0.00770823	0.770823	13
	89.7882	0.927643	92.7643	0.00507619	0.507619	8	0.8819	88.19	0.00773987	0.773987	12	0.89836	89.836	0.00771235	0.771235	13
	89.8532	0.927595	92.7595	0.00507397	0.507397	8	0.881857	88.1857	0.0077417	0.77417	12	0.898322	89.8322	0.00771648	0.771648	13
	89.9182	0.927547	92.7547	0.00507176	0.507176	8	0.881815	88.1815	0.00774355	0.774355	12	0.898283	89.8283	0.0077206	0.77206	13
	89.9831	0.927499	92.7499	0.00506955	0.506955	8	0.881772	88.1772	0.00774538	0.774538	12	0.898245	89.8245	0.00772473	0.772473	13
	90.0481	0.92745	92.745	0.00506733	0.506733	8	0.881729	88.1729	0.0077472	0.77472	12	0.898207	89.8207	0.00772885	0.772885	13
	90.1131	0.927402	92.7402	0.00506513	0.506513	8	0.881686	88.1686	0.00774902	0.774902	12	0.898168	89.8168	0.00773298	0.773298	13
	90.178	0.927354	92.7354	0.00506293	0.506293	8	0.881644	88.1644	0.00775085	0.775085	12	0.89813	89.813	0.00773711	0.773711	13
	90.243	0.927305	92.7305	0.00506074	0.506074	8	0.881601	88.1601	0.00775267	0.775267	12	0.898091	89.8091	0.00774124	0.774124	13
	90.308	0.927257	92.7257	0.00505854	0.505854	8	0.881559	88.1559	0.00775447	0.775447	12	0.898053	89.8053	0.00774538	0.774538	13
	90.373	0.927209	92.7209	0.00505636	0.505636	8	0.881516	88.1516	0.00775627	0.775627	12	0.898015	89.8015	0.00774951	0.774951	13
	90.4379	0.92716	92.716	0.00505418	0.505418	8	0.881473	88.1473	0.00775808	0.775808	12	0.897976	89.7976	0.00775365	0.775365	13
	90.5029	0.927112	92.7112	0.005052	0.5052	8	0.881431	88.1431	0.00775989	0.775989	12	0.897938	89.7938	0.00775778	0.775778	13
	90.5679	0.927064	92.7064	0.00504982	0.504982	8	0.881388	88.1388	0.00776168	0.776168	12	0.8979	89.79	0.00776192	0.776192	13
	90.6328	0.927015	92.7015	0.00504765	0.504765	8	0.881346	88.1346	0.00776347	0.776347	12	0.897861	89.7861	0.00776605	0.776605	13
	90.6978	0.926967	92.6967	0.00504548	0.504548	8	0.881303	88.1303	0.00776526	0.776526	12	0.897823	89.7823	0.00777019	0.777019	13
	90.7628	0.926918	92.6918	0.00504332	0.504332	8	0.881261	88.1261	0.00776705	0.776705	12	0.897784	89.7784	0.00777432	0.777432	13
	90.8277	0.92687	92.687	0.00504115	0.504115	8	0.881218	88.1218	0.00776882	0.776882	12	0.897746	89.7746	0.00777846	0.777846	13
	90.8927	0.926821	92.6821	0.005039	0.5039	8	0.881176	88.1176	0.0077706	0.77706	12	0.897708	89.7708	0.00778259	0.778259	13
	90.9577	0.926773	92.6773	0.00503685	0.503685	8	0.881134	88.1134	0.00777238	0.777238	12	0.897669	89.7669	0.00778673	0.778673	13
	91.0227	0.926724	92.6724	0.0050347	0.50347	8	0.881091	88.1091	0.00777415	0.777415	12	0.897631	89.7631	0.00779087	0.779087	13
	91.0876	0.926676	92.6676	0.00503255	0.503255	8	0.881049	88.1049	0.00777591	0.777591	12	0.897593	89.7593	0.007795	0.7795	13
	91.1526	0.926627	92.6627	0.00503041	0.503041	8	0.881006	88.1006	0.00777767	0.777767	12	0.897554	89.7554	0.00779913	0.779913	13
	91.2176	0.926579	92.6579	0.00502828	0.502828	8	0.880964	88.0964	0.00777944	0.777944	12	0.897516	89.7516	0.00780327	0.780327	13
	91.2825	0.92653	92.653	0.00502614	0.502614	8	0.880922	88.0922	0.0077812	0.77812	12	0.897477	89.7477	0.0078074	0.78074	13
	91.3475	0.926481	92.6481	0.00502401	0.502401	8	0.880879	88.0879	0.00778294	0.778294	12	0.897439	89.7439	0.00781153	0.781153	13
	91.4125	0.926433	92.6433	0.00502189	0.502189	8	0.880837	88.0837	0.00778469	0.778469	12	0.897401	89.7401	0.00781566	0.781566	13
	91.4774	0.926384	92.6384	0.00501977	0.501977	8	0.880795	88.0795	0.00778644	0.778644	12	0.897362	89.7362	0.00781979	0.781979	13
	91.5424	0.926335	92.6335	0.00501765	0.501765	8	0.880753	88.0753	0.00778819	0.778819	12	0.897324	89.7324	0.00782392	0.782392	13
	91.6074	0.926286	92.6286	0.00501553	0.501553	8	0.88071	88.071	0.00778992	0.778992	12	0.897286	89.7286	0.00782804	0.782804	13
	91.6723	0.926238	92.6238	0.00501342	0.501342	8	0.880668	88.0668	0.00779165	0.779165	12	0.897247	89.7247	0.00783216	0.783216	13
	91.7373	0.926189	92.6189	0.00501131	0.501131	8	0.880626	88.0626	0.00779339	0.779339	12	0.897209	89.7209	0.00783629	0.783629	13
	91.8023	0.92614	92.614	0.00500921	0.500921	8	0.880584	88.0584	0.00779513	0.779513	12	0.897171	89.7171	0.00784041	0.784041	13
	91.8673	0.926091	92.6091	0.0050071	0.50071	8	0.880542	88.0542	0.00779685	0.779685	12	0.897132	89.7132	0.00784452	0.784452	13
	91.9322	0.926043	92.6043	0.005005	0.5005	8	0.8805	88.05	0.00779857	0.779857	12	0.897094	89.7094	0.00784864	0.784864	13
	91.9972	0.925994	92.5994	0.00500291	0.500291	8	0.880457	88.0457	0.00780029	0.780029	12	0.897056	89.7056	0.00785275	0.785275	13
	92.0622	0.925945	92.5945	0.00500082	0.500082	8	0.880415	88.0415	0.00780202	0.780202	12	0.897017	89.7017	0.00785687	0.785687	13
	92.1271	0.925896	92.5896	0.00499873	0.499873	8	0.880373	88.0373	0.00780372	0.780372	12	0.896979	89.6979	0.00786097	0.786097	13
	92.1921	0.925847	92.5847	0.00499664	0.499664	8	0.880331	88.0331	0.00780543	0.780543	12	0.896941	89.6941	0.00786507	0.786507	13
	92.2571	0.925798	92.5798	0.00499457	0.499457	8	0.880289	88.0289	0.00780715	0.780715	12	0.896903	89.6903	0.00786918	0.786918	13
	92.322	0.925749	92.5749	0.00499248	0.499248	8	0.880247	88.0247	0.00780886	0.780886	12	0.896864	89.6864	0.00787328	0.787328	13
	92.387	0.9257	92.57	0.0049904	0.49904	8	0.880205	88.0205	0.00781056	0.781056	12	0.896826	89.6826	0.00787737	0.787737	13
	92.452	0.925651	92.5651	0.00498833	0.498833	8	0.880163	88.0163	0.00781226	0.781226	12	0.896788	89.6788	0.00788146	0.788146	13
	92.517	0.925602	92.5602	0.00498627	0.498627	8	0.880121	88.0121	0.00781396	0.781396	12	0.89675	89.675	0.00788556	0.788556	13
	92.5819	0.925553	92.5553	0.00498419	0.498419	8	0.880079	88.0079	0.00781566	0.781566	12	0.896711	89.6711	0.00788964	0.788964	13
	92.6469	0.925504	92.5504	0.00498213	0.498213	8	0.880037	88.0037	0.00781735	0.781735	12	0.896673	89.6673	0.00789372	0.789372	13
	92.7119	0.925455	92.5455	0.00498007	0.498007	8	0.879995	87.9995	0.00781904	0.781904	12	0.896635	89.6635	0.0078978	0.78978	13
	92.7768	0.925406	92.5406	0.00497801	0.497801	8	0.879953	87.9953	0.00782074	0.782074	12	0.896597	89.6597	0.00790187	0.790187	13
	92.8418	0.925357	92.5357	0.00497595	0.497595	8	0.879911	87.9911	0.00782243	0.782243	12	0.896558	89.6558	0.00790595	0.790595	13
	92.9068	0.925308	92.5308	0.00497389	0.497389	8	0.879869	87.9869	0.00782411	0.782411	12	0.89652	89.652	0.00791	0.791	13
	92.9717	0.925259	92.5259	0.00497184	0.497184	8	0.879827	87.9827	0.00782579	0.782579	12	0.896482	89.6482	0.00791406	0.791406	13
	93.0367	0.92521	92.521	0.0049698	0.49698	8	0.879785	87.9785	0.00782748	0.782748	12	0.896444	89.6444	0.00791813	0.791813	13
	93.1017	0.92516	92.516	0.00496775	0.496775	8	0.879743	87.9743	0.00782917	0.782917	12	0.896406	89.6406	0.00792218	0.792218	13
	93.1667	0.925111	92.5111	0.0049657	0.49657	8	0.879701	87.9701	0.00783084	0.783084	12	0.896367	89.6367	0.00792622	0.792622	13
	93.2316	0.925062	92.5062	0.00496366	0.496366	8	0.879659	87.9659	0.00783252	0.783252	12	0.896329	89.6329	0.00793026	0.793026	13
	93.2966	0.925013	92.5013	0.00496163	0.496163	8	0.879617	87.9617	0.0078342	0.78342	12	0.896291	89.6291	0.0079343	0.79343	13
	93.3616	0.924964	92.4964	0.00495959	0.495959	8	0.879575	87.9575	0.00783588	0.783588	12	0.896253	89.6253	0.00793834	0.793834	13
	93.4265	0.924914	92.4914	0.00495755	0.495755	8	0.879533	87.9533	0.00783754	0.783754	12	0.896215	89.6215	0.00794236	0.794236	13
	93.4915	0.924865	92.4865	0.00495552	0.495552	8	0.879491	87.9491	0.00783922	0.783922	12	0.896177	89.6177	0.00794638	0.794638	13
	93.5565	0.924816	92.4816	0.00495349	0.495349	8	0.879449	87.9449	0.00784089	0.784089	12	0.896139	89.6139	0.0079504	0.79504	13
	93.6214	0.924767	92.4767	0.00495146	0.495146	8	0.879407	87.9407	0.00784257	0.784257	12	0.896101	89.6101	0.00795442	0.795442	13
	93.6864	0.924717	92.4717	0.00494943	0.494943	8	0.879366	87.9366	0.00784423	0.784423	12	0.896063	89.6063	0.00795842	0.795842	13
	93.7514	0.924668	92.4668	0.00494741	0.494741	8	0.879324	87.9324	0.0078459	0.78459	12	0.896024	89.6024	0.00796242	0.796242	13
	93.8164	0.924619	92.4619	0.00494539	0.494539	8	0.879282	87.9282	0.00784757	0.784757	12	0.895986	89.5986	0.00796642	0.796642	13
	93.8813	0.924569	92.4569	0.00494336	0.494336	8	0.87924	87.924	0.00784924	0.784924	12	0.895948	89.5948	0.00797041	0.797041	13
	93.9463	0.92452	92.452	0.00494134	0.494134	8	0.879198	87.9198	0.0078509	0.78509	12	0.89591	89.591	0.00797438	0.797438	13
	94.0113	0.924471	92.4471	0.00493933	0.493933	8	0.879156	87.9156	0.00785257	0.785257	12	0.895872	89.5872	0.00797836	0.797836	13
	94.0762	0.924421	92.4421	0.00493732	0.493732	8	0.879114	87.9114	0.00785423	0.785423	12	0.895834	89.5834	0.00798234	0.798234	13
	94.1412	0.924372	92.4372	0.0049353	0.49353	8	0.879072	87.9072	0.0078559	0.78559	12	0.895796	89.5796	0.00798631	0.798631	13
	94.2062	0.924322	92.4322	0.00493328	0.493328	8	0.87903	87.903	0.00785756	0.785756	12	0.895758	89.5758	0.00799026	0.799026	13
	94.2711	0.924273	92.4273	0.00493128	0.493128	8	0.878988	87.8988	0.00785923	0.785923	12	0.89572	89.572	0.00799421	0.799421	13
	94.3361	0.924224	92.4224	0.00492928	0.492928	8	0.878947	87.8947	0.00786089	0.786089	12	0.895682	89.5682	0.00799816	0.799816	13
	94.4011	0.924174	92.4174	0.00492726	0.492726	8	0.878905	87.8905	0.00786256	0.786256	12	0.895644	89.5644	0.0080021	0.80021	13
	94.466	0.924125	92.4125	0.00492525	0.492525	8	0.878863	87.8863	0.00786422	0.786422	12	0.895607	89.5607	0.00800603	0.800603	13
	94.531	0.924075	92.4075	0.00492325	0.492325	8	0.878821	87.8821	0.00786588	0.786588	12	0.895569	89.5569	0.00800995	0.800995	13
	94.596	0.924026	92.4026	0.00492126	0.492126	8	0.878779	87.8779	0.00786755	0.786755	12	0.895531	89.5531	0.00801388	0.801388	13
	94.661	0.923976	92.3976	0.00491925	0.491925	8	0.878737	87.8737	0.00786922	0.786922	12	0.895493	89.5493	0.00801779	0.801779	13
	94.7259	0.923927	92.3927	0.00491724	0.491724	8	0.878695	87.8695	0.00787088	0.787088	12	0.895455	89.5455	0.00802169	0.802169	13
	94.7909	0.923877	92.3877	0.00491525	0.491525	8	0.878653	87.8653	0.00787254	0.787254	12	0.895417	89.5417	0.00802559	0.802559	13
	94.8559	0.923828	92.3828	0.00491326	0.491326	8	0.878611	87.8611	0.00787421	0.787421	12	0.895379	89.5379	0.00802948	0.802948	13
	94.9208	0.923778	92.3778	0.00491126	0.491126	8	0.878569	87.8569	0.00787588	0.787588	12	0.895341	89.5341	0.00803337	0.803337	13
	94.9858	0.923728	92.3728	0.00490926	0.490926	8	0.878527	87.8527	0.00787755	0.787755	12	0.895304	89.5304	0.00803724	0.803724	13
	95.0508	0.923679	92.3679	0.00490727	0.490727	8	0.878485	87.8485	0.00787921	0.787921	12	0.895266	89.5266	0.00804111	0.804111	13
	95.1157	0.923629	92.3629	0.00490529	0.490529	8	0.878443	87.8443	0.00788088	0.788088	12	0.895228	89.5228	0.00804498	0.804498	13
	95.1807	0.92358	92.358	0.00490328	0.490328	8	0.878402	87.8402	0.00788255	0.788255	12	0.89519	89.519	0.00804884	0.804884	13
	95.2457	0.92353	92.353	0.00490129	0.490129	8	0.87836	87.836	0.00788422	0.788422	12	0.895153	89.5153	0.00805268	0.805268	13
	95.3107	0.923481	92.3481	0.00489931	0.489931	8	0.878318	87.8318	0.00788589	0.788589	12	0.895115	89.5115	0.00805652	0.805652	13
	95.3756	0.923431	92.3431	0.00489733	0.489733	8	0.878276	87.8276	0.00788757	0.788757	12	0.895077	89.5077	0.00806035	0.806035	13
	95.4406	0.923381	92.3381	0.00489533	0.489533	8	0.878234	87.8234	0.00788924	0.788924	12	0.895039	89.5039	0.00806419	0.806419	13
	95.5056	0.923332	92.3332	0.00489334	0.489334	8	0.878192	87.8192	0.00789092	0.789092	12	0.895002	89.5002	0.00806799	0.806799	13
	95.5705	0.923282	92.3282	0.00489136	0.489136	8	0.87815	87.815	0.00789259	0.789259	12	0.894964	89.4964	0.0080718	0.80718	13
	95.6355	0.923232	92.3232	0.00488939	0.488939	8	0.878108	87.8108	0.00789427	0.789427	12	0.894926	89.4926	0.00807561	0.807561	13
	95.7005	0.923183	92.3183	0.00488739	0.488739	8	0.878066	87.8066	0.00789595	0.789595	12	0.894889	89.4889	0.00807941	0.807941	13
	95.7654	0.923133	92.3133	0.0048854	0.48854	8	0.878024	87.8024	0.00789763	0.789763	12	0.894851	89.4851	0.00808318	0.808318	13
	95.8304	0.923083	92.3083	0.00488343	0.488343	8	0.877982	87.7982	0.00789931	0.789931	12	0.894814	89.4814	0.00808696	0.808696	13
	95.8954	0.923034	92.3034	0.00488146	0.488146	8	0.87794	87.794	0.007901	0.7901	12	0.894776	89.4776	0.00809073	0.809073	13
	95.9604	0.922984	92.2984	0.00487946	0.487946	8	0.877898	87.7898	0.00790269	0.790269	12	0.894738	89.4738	0.0080945	0.80945	13
	96.0253	0.922934	92.2934	0.00487748	0.487748	8	0.877856	87.7856	0.00790437	0.790437	12	0.894701	89.4701	0.00809824	0.809824	13
	96.0903	0.922885	92.2885	0.0048755	0.48755	8	0.877814	87.7814	0.00790606	0.790606	12	0.894663	89.4663	0.00810198	0.810198	13
	96.1553	0.922835	92.2835	0.00487353	0.487353	8	0.877772	87.7772	0.00790776	0.790776	12	0.894626	89.4626	0.00810573	0.810573	13
	96.2202	0.922785	92.2785	0.00487154	0.487154	8	0.877729	87.7729	0.00790945	0.790945	12	0.894588	89.4588	0.00810946	0.810946	13
	96.2852	0.922735	92.2735	0.00486956	0.486956	8	0.877687	87.7687	0.00791114	0.791114	12	0.894551	89.4551	0.00811317	0.811317	13
	96.3502	0.922686	92.2686	0.00486759	0.486759	8	0.877645	87.7645	0.00791284	0.791284	12	0.894514	89.4514	0.00811687	0.811687	13
	96.4151	0.922636	92.2636	0.00486562	0.486562	8	0.877603	87.7603	0.00791454	0.791454	12	0.894476	89.4476	0.00812058	0.812058	13
	96.4801	0.922586	92.2586	0.00486363	0.486363	8	0.877561	87.7561	0.00791624	0.791624	12	0.894439	89.4439	0.00812428	0.812428	13
	96.5451	0.922536	92.2536	0.00486165	0.486165	8	0.877519	87.7519	0.00791794	0.791794	12	0.894401	89.4401	0.00812795	0.812795	13
	96.6101	0.922487	92.2487	0.00485967	0.485967	8	0.877477	87.7477	0.00791964	0.791964	12	0.894364	89.4364	0.00813162	0.813162	13
	96.675	0.922437	92.2437	0.00485771	0.485771	8	0.877435	87.7435	0.00792135	0.792135	12	0.894327	89.4327	0.0081353	0.81353	13
	96.74	0.922387	92.2387	0.00485572	0.485572	8	0.877393	87.7393	0.00792306	0.792306	12	0.894289	89.4289	0.00813896	0.813896	13
	96.805	0.922337	92.2337	0.00485373	0.485373	8	0.877351	87.7351	0.00792476	0.792476	12	0.894252	89.4252	0.00814259	0.814259	13
	96.8699	0.922287	92.2287	0.00485176	0.485176	8	0.877308	87.7308	0.00792647	0.792647	12	0.894215	89.4215	0.00814623	0.814623	13
	96.9349	0.922238	92.2238	0.0048498	0.48498	8	0.877266	87.7266	0.00792818	0.792818	12	0.894177	89.4177	0.00814986	0.814986	13
	96.9999	0.922188	92.2188	0.00484781	0.484781	8	0.877224	87.7224	0.0079299	0.79299	12	0.89414	89.414	0.00815349	0.815349	13
	97.0648	0.922138	92.2138	0.00484583	0.484583	8	0.877182	87.7182	0.00793161	0.793161	12	0.894103	89.4103	0.00815709	0.815709	13
	97.1298	0.922088	92.2088	0.00484386	0.484386	8	0.87714	87.714	0.00793333	0.793333	12	0.894066	89.4066	0.00816068	0.816068	13
	97.1948	0.922038	92.2038	0.00484189	0.484189	8	0.877098	87.7098	0.00793505	0.793505	12	0.894029	89.4029	0.00816428	0.816428	13
	97.2597	0.921989	92.1989	0.0048399	0.48399	8	0.877055	87.7055	0.00793677	0.793677	12	0.893991	89.3991	0.00816787	0.816787	13
	97.3247	0.921939	92.1939	0.00483792	0.483792	8	0.877013	87.7013	0.00793848	0.793848	12	0.893954	89.3954	0.00817143	0.817143	13
	97.3897	0.921889	92.1889	0.00483595	0.483595	8	0.876971	87.6971	0.00794021	0.794021	12	0.893917	89.3917	0.00817498	0.817498	13
	97.4547	0.921839	92.1839	0.00483398	0.483398	8	0.876929	87.6929	0.00794193	0.794193	12	0.89388	89.388	0.00817854	0.817854	13
	97.5196	0.921789	92.1789	0.00483199	0.483199	8	0.876887	87.6887	0.00794366	0.794366	12	0.893843	89.3843	0.00818209	0.818209	13
	97.5846	0.92174	92.174	0.00483001	0.483001	8	0.876844	87.6844	0.00794538	0.794538	12	0.893806	89.3806	0.0081856	0.81856	13
	97.6496	0.92169	92.169	0.00482804	0.482804	8	0.876802	87.6802	0.00794711	0.794711	12	0.893769	89.3769	0.00818912	0.818912	13
	97.7145	0.92164	92.164	0.00482607	0.482607	8	0.87676	87.676	0.00794884	0.794884	12	0.893732	89.3732	0.00819264	0.819264	13
	97.7795	0.92159	92.159	0.00482407	0.482407	8	0.876718	87.6718	0.00795057	0.795057	12	0.893695	89.3695	0.00819615	0.819615	13
	97.8445	0.92154	92.154	0.00482209	0.482209	8	0.876675	87.6675	0.0079523	0.79523	12	0.893658	89.3658	0.00819962	0.819962	13
	97.9094	0.92149	92.149	0.00482012	0.482012	8	0.876633	87.6633	0.00795403	0.795403	12	0.893621	89.3621	0.00820309	0.820309	13
	97.9744	0.921441	92.1441	0.00481815	0.481815	8	0.876591	87.6591	0.00795576	0.795576	12	0.893584	89.3584	0.00820657	0.820657	13
	98.0394	0.921391	92.1391	0.00481616	0.481616	8	0.876548	87.6548	0.0079575	0.79575	12	0.893547	89.3547	0.00821003	0.821003	13
	98.1044	0.921341	92.1341	0.00481417	0.481417	8	0.876506	87.6506	0.00795923	0.795923	12	0.893511	89.3511	0.00821346	0.821346	13
	98.1693	0.921291	92.1291	0.0048122	0.48122	8	0.876464	87.6464	0.00796096	0.796096	12	0.893474	89.3474	0.00821689	0.821689	13
	98.2343	0.921241	92.1241	0.00481023	0.481023	8	0.876422	87.6422	0.0079627	0.79627	12	0.893437	89.3437	0.00822032	0.822032	13
	98.2993	0.921192	92.1192	0.00480823	0.480823	8	0.876379	87.6379	0.00796444	0.796444	12	0.8934	89.34	0.00822374	0.822374	13
	98.3642	0.921142	92.1142	0.00480624	0.480624	8	0.876337	87.6337	0.00796618	0.796618	12	0.893364	89.3364	0.00822713	0.822713	13
	98.4292	0.921092	92.1092	0.00480427	0.480427	8	0.876295	87.6295	0.00796791	0.796791	12	0.893327	89.3327	0.00823051	0.823051	13
	98.4942	0.921042	92.1042	0.0048023	0.48023	8	0.876252	87.6252	0.00796965	0.796965	12	0.89329	89.329	0.0082339	0.82339	13
	98.5591	0.920992	92.0992	0.00480029	0.480029	8	0.87621	87.621	0.00797139	0.797139	12	0.893254	89.3254	0.00823727	0.823727	13
	98.6241	0.920942	92.0942	0.0047983	0.47983	8	0.876168	87.6168	0.00797313	0.797313	12	0.893217	89.3217	0.00824061	0.824061	13
	98.6891	0.920893	92.0893	0.00479632	0.479632	8	0.876125	87.6125	0.00797487	0.797487	12	0.893181	89.3181	0.00824394	0.824394	13
	98.7541	0.920843	92.0843	0.00479435	0.479435	8	0.876083	87.6083	0.00797661	0.797661	12	0.893144	89.3144	0.00824728	0.824728	13
	98.819	0.920793	92.0793	0.00479234	0.479234	8	0.876041	87.6041	0.00797836	0.797836	12	0.893108	89.3108	0.00825061	0.825061	13
	98.884	0.920743	92.0743	0.00479035	0.479035	8	0.875998	87.5998	0.00798009	0.798009	12	0.893071	89.3071	0.0082539	0.82539	13
	98.949	0.920693	92.0693	0.00478837	0.478837	8	0.875956	87.5956	0.00798183	0.798183	12	0.893035	89.3035	0.00825719	0.825719	13
	99.0139	0.920644	92.0644	0.00478639	0.478639	8	0.875913	87.5913	0.00798358	0.798358	12	0.892998	89.2998	0.00826048	0.826048	13
	99.0789	0.920594	92.0594	0.00478438	0.478438	8	0.875871	87.5871	0.00798532	0.798532	12	0.892962	89.2962	0.00826375	0.826375	13
	99.1439	0.920544	92.0544	0.00478238	0.478238	8	0.875829	87.5829	0.00798706	0.798706	12	0.892926	89.2926	0.00826699	0.826699	13
	99.2088	0.920494	92.0494	0.00478039	0.478039	8	0.875786	87.5786	0.0079888	0.79888	12	0.892889	89.2889	0.00827023	0.827023	13
	99.2738	0.920445	92.0445	0.0047784	0.47784	8	0.875744	87.5744	0.00799054	0.799054	12	0.892853	89.2853	0.00827347	0.827347	13
	99.3388	0.920395	92.0395	0.00477639	0.477639	8	0.875702	87.5702	0.00799228	0.799228	12	0.892817	89.2817	0.0082767	0.82767	13
	99.4038	0.920345	92.0345	0.00477438	0.477438	8	0.875659	87.5659	0.00799402	0.799402	12	0.892781	89.2781	0.00827988	0.827988	13
	99.4687	0.920295	92.0295	0.00477238	0.477238	8	0.875617	87.5617	0.00799576	0.799576	12	0.892744	89.2744	0.00828307	0.828307	13
	99.5337	0.920246	92.0246	0.00477039	0.477039	8	0.875574	87.5574	0.0079975	0.79975	12	0.892708	89.2708	0.00828626	0.828626	13
	99.5987	0.920196	92.0196	0.00476837	0.476837	8	0.875532	87.5532	0.00799924	0.799924	12	0.892672	89.2672	0.00828943	0.828943	13
	99.6636	0.920146	92.0146	0.00476636	0.476636	8	0.87549	87.549	0.00800098	0.800098	12	0.892636	89.2636	0.00829257	0.829257	13
	99.7286	0.920096	92.0096	0.00476436	0.476436	8	0.875447	87.5447	0.00800272	0.800272	12	0.8926	89.26	0.0082957	0.82957	13
	99.7936	0.920047	92.0047	0.00476236	0.476236	8	0.875405	87.5405	0.00800446	0.800446	12	0.892564	89.2564	0.00829884	0.829884	13
	99.8585	0.919997	91.9997	0.00476033	0.476033	8	0.875362	87.5362	0.0080062	0.80062	12	0.892528	89.2528	0.00830196	0.830196	13
	99.9235	0.919947	91.9947	0.00475832	0.475832	8	0.87532	87.532	0.00800793	0.800793	12	0.892492	89.2492	0.00830504	0.830504	13
	99.9885	0.919898	91.9898	0.00475631	0.475631	8	0.875277	87.5277	0.00800966	0.800966	12	0.892456	89.2456	0.00830811	0.830811	13
	100.053	0.919848	91.9848	0.00475431	0.475431	8	0.875235	87.5235	0.0080114	0.80114	12	0.89242	89.242	0.0083112	0.83112	13
	100.118	0.919798	91.9798	0.00475227	0.475227	8	0.875193	87.5193	0.00801314	0.801314	12	0.892385	89.2385	0.00831426	0.831426	13
	100.183	0.919749	91.9749	0.00475025	0.475025	8	0.87515	87.515	0.00801486	0.801486	12	0.892349	89.2349	0.00831728	0.831728	13
	100.248	0.919699	91.9699	0.00474823	0.474823	8	0.875108	87.5108	0.00801659	0.801659	12	0.892313	89.2313	0.00832031	0.832031	13
	100.313	0.919649	91.9649	0.00474622	0.474622	8	0.875065	87.5065	0.00801833	0.801833	12	0.892277	89.2277	0.00832333	0.832333	13
	100.378	0.9196	91.96	0.00474418	0.474418	8	0.875023	87.5023	0.00802006	0.802006	12	0.892242	89.2242	0.00832634	0.832634	13
	100.443	0.91955	91.955	0.00474215	0.474215	8	0.874981	87.4981	0.00802178	0.802178	12	0.892206	89.2206	0.00832931	0.832931	13
	100.508	0.9195	91.95	0.00474013	0.474013	8	0.874938	87.4938	0.00802351	0.802351	12	0.892171	89.2171	0.00833228	0.833228	13
	100.573	0.919451	91.9451	0.00473811	0.473811	8	0.874896	87.4896	0.00802524	0.802524	12	0.892135	89.2135	0.00833524	0.833524	13
	100.638	0.919401	91.9401	0.00473607	0.473607	8	0.874854	87.4854	0.00802697	0.802697	12	0.892099	89.2099	0.0083382	0.83382	13
	100.703	0.919352	91.9352	0.00473403	0.473403	8	0.874811	87.4811	0.00802868	0.802868	12	0.892064	89.2064	0.0083411	0.83411	13
	100.768	0.919302	91.9302	0.004732	0.4732	8	0.874769	87.4769	0.0080304	0.80304	12	0.892029	89.2029	0.00834401	0.834401	13
	100.833	0.919253	91.9253	0.00472998	0.472998	8	0.874726	87.4726	0.00803213	0.803213	12	0.891993	89.1993	0.00834692	0.834692	13
	100.898	0.919203	91.9203	0.00472793	0.472793	8	0.874684	87.4684	0.00803385	0.803385	12	0.891958	89.1958	0.00834982	0.834982	13
	100.963	0.919154	91.9154	0.00472588	0.472588	8	0.874642	87.4642	0.00803556	0.803556	12	0.891923	89.1923	0.00835267	0.835267	13
	101.028	0.919104	91.9104	0.00472385	0.472385	8	0.874599	87.4599	0.00803727	0.803727	12	0.891887	89.1887	0.00835551	0.835551	13
	101.093	0.919055	91.9055	0.00472182	0.472182	8	0.874557	87.4557	0.00803899	0.803899	12	0.891852	89.1852	0.00835836	0.835836	13
	101.158	0.919005	91.9005	0.00471977	0.471977	8	0.874515	87.4515	0.00804071	0.804071	12	0.891817	89.1817	0.0083612	0.83612	13
	101.223	0.918956	91.8956	0.00471772	0.471772	8	0.874472	87.4472	0.00804241	0.804241	12	0.891782	89.1782	0.00836399	0.836399	13
	101.288	0.918906	91.8906	0.00471568	0.471568	8	0.87443	87.443	0.00804412	0.804412	12	0.891747	89.1747	0.00836678	0.836678	13
	101.353	0.918857	91.8857	0.00471365	0.471365	8	0.874388	87.4388	0.00804583	0.804583	12	0.891711	89.1711	0.00836957	0.836957	13
	101.418	0.918808	91.8808	0.00471158	0.471158	8	0.874345	87.4345	0.00804754	0.804754	12	0.891676	89.1676	0.00837234	0.837234	13
	101.483	0.918758	91.8758	0.00470953	0.470953	8	0.874303	87.4303	0.00804924	0.804924	12	0.891641	89.1641	0.00837507	0.837507	13
	101.548	0.918709	91.8709	0.00470748	0.470748	8	0.874261	87.4261	0.00805094	0.805094	12	0.891606	89.1606	0.0083778	0.83778	13
	101.613	0.91866	91.866	0.00470545	0.470545	8	0.874219	87.4219	0.00805264	0.805264	12	0.891572	89.1572	0.00838053	0.838053	13
	101.678	0.91861	91.861	0.00470338	0.470338	8	0.874176	87.4176	0.00805435	0.805435	12	0.891537	89.1537	0.00838325	0.838325	13
	101.743	0.918561	91.8561	0.00470132	0.470132	8	0.874134	87.4134	0.00805604	0.805604	12	0.891502	89.1502	0.00838591	0.838591	13
	101.808	0.918512	91.8512	0.00469927	0.469927	8	0.874092	87.4092	0.00805773	0.805773	12	0.891467	89.1467	0.00838858	0.838858	13
	101.873	0.918462	91.8462	0.00469723	0.469723	8	0.87405	87.405	0.00805943	0.805943	12	0.891432	89.1432	0.00839125	0.839125	13
	101.938	0.918413	91.8413	0.00469516	0.469516	8	0.874007	87.4007	0.00806113	0.806113	12	0.891397	89.1397	0.0083939	0.83939	13
	102.003	0.918364	91.8364	0.00469309	0.469309	8	0.873965	87.3965	0.00806281	0.806281	12	0.891363	89.1363	0.00839651	0.839651	13
	102.068	0.918315	91.8315	0.00469104	0.469104	8	0.873923	87.3923	0.0080645	0.80645	12	0.891328	89.1328	0.00839911	0.839911	13
	102.132	0.918266	91.8266	0.004689	0.4689	8	0.873881	87.3881	0.00806619	0.806619	12	0.891293	89.1293	0.00840172	0.840172	13
	102.197	0.918216	91.8216	0.00468692	0.468692	8	0.873839	87.3839	0.00806788	0.806788	12	0.891259	89.1259	0.00840431	0.840431	13
	102.262	0.918167	91.8167	0.00468486	0.468486	8	0.873797	87.3797	0.00806955	0.806955	12	0.891224	89.1224	0.00840686	0.840686	13
	102.327	0.918118	91.8118	0.0046828	0.46828	8	0.873754	87.3754	0.00807123	0.807123	12	0.89119	89.119	0.0084094	0.84094	13
	102.392	0.918069	91.8069	0.00468076	0.468076	8	0.873712	87.3712	0.00807292	0.807292	12	0.891155	89.1155	0.00841195	0.841195	13
	102.457	0.91802	91.802	0.00467868	0.467868	8	0.87367	87.367	0.0080746	0.80746	12	0.891121	89.1121	0.00841448	0.841448	13
	102.522	0.917971	91.7971	0.00467661	0.467661	8	0.873628	87.3628	0.00807627	0.807627	12	0.891087	89.1087	0.00841696	0.841696	13
	102.587	0.917922	91.7922	0.00467456	0.467456	8	0.873586	87.3586	0.00807795	0.807795	12	0.891052	89.1052	0.00841944	0.841944	13
	102.652	0.917873	91.7873	0.00467251	0.467251	8	0.873544	87.3544	0.00807963	0.807963	12	0.891018	89.1018	0.00842192	0.842192	13
	102.717	0.917824	91.7824	0.00467043	0.467043	8	0.873502	87.3502	0.0080813	0.80813	12	0.890984	89.0984	0.0084244	0.84244	13
	102.782	0.917775	91.7775	0.00466836	0.466836	8	0.87346	87.346	0.00808297	0.808297	12	0.890949	89.0949	0.00842681	0.842681	13
	102.847	0.917726	91.7726	0.00466631	0.466631	8	0.873418	87.3418	0.00808464	0.808464	12	0.890915	89.0915	0.00842923	0.842923	13
	102.912	0.917677	91.7677	0.00466426	0.466426	8	0.873376	87.3376	0.00808631	0.808631	12	0.890881	89.0881	0.00843166	0.843166	13
	102.977	0.917628	91.7628	0.00466218	0.466218	8	0.873334	87.3334	0.00808798	0.808798	12	0.890847	89.0847	0.00843406	0.843406	13
	103.042	0.91758	91.758	0.00466012	0.466012	8	0.873292	87.3292	0.00808964	0.808964	12	0.890813	89.0813	0.00843642	0.843642	13
	103.107	0.917531	91.7531	0.00465806	0.465806	8	0.87325	87.325	0.00809131	0.809131	12	0.890779	89.0779	0.00843878	0.843878	13
	103.172	0.917482	91.7482	0.00465602	0.465602	8	0.873208	87.3208	0.00809298	0.809298	12	0.890745	89.0745	0.00844114	0.844114	13
	103.237	0.917433	91.7433	0.00465395	0.465395	8	0.873166	87.3166	0.00809464	0.809464	12	0.890711	89.0711	0.00844349	0.844349	13
	103.302	0.917384	91.7384	0.00465188	0.465188	8	0.873124	87.3124	0.0080963	0.80963	12	0.890677	89.0677	0.00844578	0.844578	13
	103.367	0.917336	91.7336	0.00464983	0.464983	8	0.873082	87.3082	0.00809796	0.809796	12	0.890643	89.0643	0.00844808	0.844808	13
	103.432	0.917287	91.7287	0.00464779	0.464779	8	0.873041	87.3041	0.00809963	0.809963	12	0.890609	89.0609	0.00845037	0.845037	13
	103.497	0.917238	91.7238	0.00464572	0.464572	8	0.872999	87.2999	0.00810129	0.810129	12	0.890575	89.0575	0.00845266	0.845266	13
	103.562	0.91719	91.719	0.00464366	0.464366	8	0.872957	87.2957	0.00810295	0.810295	12	0.890541	89.0541	0.00845489	0.845489	13
	103.627	0.917141	91.7141	0.00464162	0.464162	8	0.872915	87.2915	0.00810461	0.810461	12	0.890507	89.0507	0.00845713	0.845713	13
	103.692	0.917092	91.7092	0.00463958	0.463958	8	0.872873	87.2873	0.00810627	0.810627	12	0.890474	89.0474	0.00845936	0.845936	13
	103.757	0.917044	91.7044	0.00463752	0.463752	8	0.872832	87.2832	0.00810793	0.810793	12	0.89044	89.044	0.00846158	0.846158	13
	103.822	0.916995	91.6995	0.00463547	0.463547	8	0.87279	87.279	0.00810958	0.810958	12	0.890406	89.0406	0.00846375	0.846375	13
	103.887	0.916947	91.6947	0.00463343	0.463343	8	0.872748	87.2748	0.00811124	0.811124	12	0.890373	89.0373	0.00846593	0.846593	13
	103.952	0.916898	91.6898	0.0046314	0.46314	8	0.872706	87.2706	0.0081129	0.81129	12	0.890339	89.0339	0.0084681	0.84681	13
	104.017	0.91685	91.685	0.00462935	0.462935	8	0.872665	87.2665	0.00811456	0.811456	12	0.890305	89.0305	0.00847026	0.847026	13
	104.082	0.916801	91.6801	0.00462731	0.462731	8	0.872623	87.2623	0.00811621	0.811621	12	0.890272	89.0272	0.00847237	0.847237	13
	104.147	0.916753	91.6753	0.00462528	0.462528	8	0.872582	87.2582	0.00811787	0.811787	12	0.890238	89.0238	0.00847449	0.847449	13
	104.212	0.916705	91.6705	0.00462326	0.462326	8	0.87254	87.254	0.00811953	0.811953	12	0.890205	89.0205	0.0084766	0.84766	13
	104.276	0.916656	91.6656	0.00462123	0.462123	8	0.872498	87.2498	0.00812119	0.812119	12	0.890171	89.0171	0.0084787	0.84787	13
	104.341	0.916608	91.6608	0.0046192	0.46192	8	0.872457	87.2457	0.00812284	0.812284	12	0.890138	89.0138	0.00848075	0.848075	13
	104.406	0.91656	91.656	0.00461718	0.461718	8	0.872415	87.2415	0.0081245	0.81245	12	0.890104	89.0104	0.0084828	0.84828	13
	104.471	0.916511	91.6511	0.00461518	0.461518	8	0.872374	87.2374	0.00812616	0.812616	12	0.890071	89.0071	0.00848486	0.848486	13
	104.536	0.916463	91.6463	0.00461315	0.461315	8	0.872332	87.2332	0.00812782	0.812782	12	0.890038	89.0038	0.0084869	0.84869	13
	104.601	0.916415	91.6415	0.00461114	0.461114	8	0.872291	87.2291	0.00812947	0.812947	12	0.890004	89.0004	0.00848889	0.848889	13
	104.666	0.916367	91.6367	0.00460914	0.460914	8	0.872249	87.2249	0.00813113	0.813113	12	0.889971	88.9971	0.00849089	0.849089	13
	104.731	0.916319	91.6319	0.00460715	0.460715	8	0.872208	87.2208	0.00813279	0.813279	12	0.889938	88.9938	0.00849289	0.849289	13
	104.796	0.91627	91.627	0.00460515	0.460515	8	0.872166	87.2166	0.00813445	0.813445	12	0.889904	88.9904	0.00849487	0.849487	13
	104.861	0.916222	91.6222	0.00460316	0.460316	8	0.872125	87.2125	0.00813611	0.813611	12	0.889871	88.9871	0.00849681	0.849681	13
	104.926	0.916174	91.6174	0.00460117	0.460117	8	0.872084	87.2084	0.00813777	0.813777	12	0.889838	88.9838	0.00849875	0.849875	13
	104.991	0.916126	91.6126	0.0045992	0.45992	8	0.872042	87.2042	0.00813943	0.813943	12	0.889805	88.9805	0.00850069	0.850069	13
	105.056	0.916078	91.6078	0.00459722	0.459722	8	0.872001	87.2001	0.00814109	0.814109	12	0.889772	88.9772	0.00850262	0.850262	13
	105.121	0.91603	91.603	0.00459525	0.459525	8	0.871959	87.1959	0.00814275	0.814275	12	0.889738	88.9738	0.0085045	0.85045	13
	105.186	0.915982	91.5982	0.00459329	0.459329	8	0.871918	87.1918	0.00814442	0.814442	12	0.889705	88.9705	0.00850639	0.850639	13
	105.251	0.915934	91.5934	0.00459134	0.459134	8	0.871877	87.1877	0.00814608	0.814608	12	0.889672	88.9672	0.00850828	0.850828	13
	105.316	0.915886	91.5886	0.00458938	0.458938	8	0.871836	87.1836	0.00814775	0.814775	12	0.889639	88.9639	0.00851016	0.851016	13
	105.381	0.915838	91.5838	0.00458743	0.458743	8	0.871794	87.1794	0.00814941	0.814941	12	0.889606	88.9606	0.00851199	0.851199	13
	105.446	0.91579	91.579	0.0045855	0.45855	8	0.871753	87.1753	0.00815108	0.815108	12	0.889573	88.9573	0.00851382	0.851382	13
	105.511	0.915743	91.5743	0.00458357	0.458357	8	0.871712	87.1712	0.00815275	0.815275	12	0.88954	88.954	0.00851566	0.851566	13
	105.576	0.915695	91.5695	0.00458164	0.458164	8	0.871671	87.1671	0.00815442	0.815442	12	0.889507	88.9507	0.00851749	0.851749	13
	105.641	0.915647	91.5647	0.00457972	0.457972	8	0.87163	87.163	0.00815608	0.815608	12	0.889474	88.9474	0.00851927	0.851927	13
	105.706	0.915599	91.5599	0.00457782	0.457782	8	0.871589	87.1589	0.00815776	0.815776	12	0.889441	88.9441	0.00852106	0.852106	13
	105.771	0.915551	91.5551	0.00457592	0.457592	8	0.871548	87.1548	0.00815943	0.815943	12	0.889408	88.9408	0.00852285	0.852285	13
	105.836	0.915504	91.5504	0.00457402	0.457402	8	0.871507	87.1507	0.0081611	0.81611	12	0.889375	88.9375	0.00852463	0.852463	13
	105.901	0.915456	91.5456	0.00457212	0.457212	8	0.871466	87.1466	0.00816278	0.816278	12	0.889342	88.9342	0.00852637	0.852637	13
	105.966	0.915408	91.5408	0.00457024	0.457024	8	0.871425	87.1425	0.00816445	0.816445	12	0.889309	88.9309	0.00852811	0.852811	13
	106.031	0.915361	91.5361	0.00456838	0.456838	8	0.871384	87.1384	0.00816613	0.816613	12	0.889276	88.9276	0.00852985	0.852985	13
	106.096	0.915313	91.5313	0.0045665	0.45665	8	0.871343	87.1343	0.00816781	0.816781	12	0.889243	88.9243	0.00853158	0.853158	13
	106.161	0.915266	91.5266	0.00456464	0.456464	8	0.871302	87.1302	0.00816949	0.816949	12	0.88921	88.921	0.00853327	0.853327	13
	106.226	0.915218	91.5218	0.00456279	0.456279	8	0.871261	87.1261	0.00817118	0.817118	12	0.889177	88.9177	0.00853497	0.853497	13
	106.291	0.915171	91.5171	0.00456095	0.456095	8	0.87122	87.122	0.00817286	0.817286	12	0.889144	88.9144	0.00853666	0.853666	13
	106.356	0.915123	91.5123	0.00455911	0.455911	8	0.871179	87.1179	0.00817455	0.817455	12	0.889111	88.9111	0.00853835	0.853835	13
	106.42	0.915076	91.5076	0.00455728	0.455728	8	0.871138	87.1138	0.00817624	0.817624	12	0.889078	88.9078	0.00853999	0.853999	13
	106.485	0.915028	91.5028	0.00455546	0.455546	8	0.871098	87.1098	0.00817792	0.817792	12	0.889046	88.9046	0.00854164	0.854164	13
	106.55	0.914981	91.4981	0.00455365	0.455365	8	0.871057	87.1057	0.00817962	0.817962	12	0.889013	88.9013	0.00854329	0.854329	13
	106.615	0.914933	91.4933	0.00455184	0.455184	8	0.871016	87.1016	0.00818131	0.818131	12	0.88898	88.898	0.00854494	0.854494	13
	106.68	0.914886	91.4886	0.00455003	0.455003	8	0.870975	87.0975	0.008183	0.8183	12	0.888947	88.8947	0.00854654	0.854654	13
	106.745	0.914839	91.4839	0.00454824	0.454824	8	0.870935	87.0935	0.0081847	0.81847	12	0.888914	88.8914	0.00854814	0.854814	13
	106.81	0.914791	91.4791	0.00454647	0.454647	8	0.870894	87.0894	0.0081864	0.81864	12	0.888881	88.8881	0.00854975	0.854975	13
	106.875	0.914744	91.4744	0.00454468	0.454468	8	0.870853	87.0853	0.0081881	0.81881	12	0.888849	88.8849	0.00855135	0.855135	13
	106.94	0.914697	91.4697	0.00454291	0.454291	8	0.870813	87.0813	0.0081898	0.81898	12	0.888816	88.8816	0.00855291	0.855291	13
	107.005	0.91465	91.465	0.00454115	0.454115	8	0.870772	87.0772	0.0081915	0.81915	12	0.888783	88.8783	0.00855447	0.855447	13
	107.07	0.914602	91.4602	0.0045394	0.45394	8	0.870732	87.0732	0.0081932	0.81932	12	0.88875	88.875	0.00855603	0.855603	13
	107.135	0.914555	91.4555	0.00453765	0.453765	8	0.870691	87.0691	0.00819491	0.819491	12	0.888717	88.8717	0.00855759	0.855759	13
	107.2	0.914508	91.4508	0.0045359	0.45359	8	0.870651	87.0651	0.00819662	0.819662	12	0.888684	88.8684	0.0085591	0.85591	13
	107.265	0.914461	91.4461	0.00453417	0.453417	8	0.87061	87.061	0.00819833	0.819833	12	0.888652	88.8652	0.00856062	0.856062	13
	107.33	0.914414	91.4414	0.00453245	0.453245	8	0.87057	87.057	0.00820004	0.820004	12	0.888619	88.8619	0.00856214	0.856214	13
	107.395	0.914367	91.4367	0.00453073	0.453073	8	0.87053	87.053	0.00820175	0.820175	12	0.888586	88.8586	0.00856365	0.856365	13
	107.46	0.91432	91.432	0.00452901	0.452901	8	0.870489	87.0489	0.00820347	0.820347	12	0.888553	88.8553	0.00856513	0.856513	13
	107.525	0.914273	91.4273	0.00452731	0.452731	8	0.870449	87.0449	0.00820519	0.820519	12	0.88852	88.852	0.0085666	0.85666	13
	107.59	0.914226	91.4226	0.00452562	0.452562	8	0.870409	87.0409	0.0082069	0.82069	12	0.888488	88.8488	0.00856808	0.856808	13
	107.655	0.914179	91.4179	0.00452392	0.452392	8	0.870368	87.0368	0.00820863	0.820863	12	0.888455	88.8455	0.00856956	0.856956	13
	107.72	0.914132	91.4132	0.00452223	0.452223	8	0.870328	87.0328	0.00821035	0.821035	12	0.888422	88.8422	0.00857099	0.857099	13
	107.785	0.914086	91.4086	0.00452056	0.452056	8	0.870288	87.0288	0.00821207	0.821207	12	0.888389	88.8389	0.00857243	0.857243	13
	107.85	0.914039	91.4039	0.0045189	0.45189	8	0.870248	87.0248	0.0082138	0.82138	12	0.888357	88.8357	0.00857386	0.857386	13
	107.915	0.913992	91.3992	0.00451723	0.451723	8	0.870208	87.0208	0.00821553	0.821553	12	0.888324	88.8324	0.0085753	0.85753	13
	107.98	0.913945	91.3945	0.00451557	0.451557	8	0.870168	87.0168	0.00821726	0.821726	12	0.888291	88.8291	0.00857669	0.857669	13
	108.045	0.913898	91.3898	0.00451392	0.451392	8	0.870128	87.0128	0.00821899	0.821899	12	0.888258	88.8258	0.00857809	0.857809	13
	108.11	0.913852	91.3852	0.00451228	0.451228	8	0.870088	87.0088	0.00822072	0.822072	12	0.888225	88.8225	0.00857949	0.857949	13
	108.175	0.913805	91.3805	0.00451064	0.451064	8	0.870047	87.0047	0.00822246	0.822246	12	0.888193	88.8193	0.00858088	0.858088	13
	108.24	0.913758	91.3758	0.004509	0.4509	8	0.870008	87.0008	0.00822419	0.822419	12	0.88816	88.816	0.00858224	0.858224	13
	108.305	0.913712	91.3712	0.00450738	0.450738	8	0.869968	86.9968	0.00822593	0.822593	12	0.888127	88.8127	0.0085836	0.85836	13
	108.37	0.913665	91.3665	0.00450577	0.450577	8	0.869928	86.9928	0.00822767	0.822767	12	0.888094	88.8094	0.00858496	0.858496	13
	108.435	0.913619	91.3619	0.00450416	0.450416	8	0.869888	86.9888	0.00822942	0.822942	12	0.888062	88.8062	0.00858632	0.858632	13
	108.5	0.913572	91.3572	0.00450255	0.450255	8	0.869848	86.9848	0.00823116	0.823116	12	0.888029	88.8029	0.00858764	0.858764	13
	108.564	0.913526	91.3526	0.00450095	0.450095	8	0.869808	86.9808	0.00823291	0.823291	12	0.887996	88.7996	0.00858896	0.858896	13
	108.629	0.913479	91.3479	0.00449936	0.449936	8	0.869769	86.9769	0.00823466	0.823466	12	0.887963	88.7963	0.00859028	0.859028	13
	108.694	0.913433	91.3433	0.00449777	0.449777	8	0.869729	86.9729	0.00823641	0.823641	12	0.88793	88.793	0.0085916	0.85916	13
	108.759	0.913386	91.3386	0.00449619	0.449619	8	0.869689	86.9689	0.00823816	0.823816	12	0.887898	88.7898	0.00859289	0.859289	13
	108.824	0.91334	91.334	0.00449462	0.449462	8	0.86965	86.965	0.00823992	0.823992	12	0.887865	88.7865	0.00859417	0.859417	13
	108.889	0.913294	91.3294	0.00449306	0.449306	8	0.86961	86.961	0.00824168	0.824168	12	0.887832	88.7832	0.00859546	0.859546	13
	108.954	0.913247	91.3247	0.00449149	0.449149	8	0.86957	86.957	0.00824344	0.824344	12	0.887799	88.7799	0.00859675	0.859675	13
	109.019	0.913201	91.3201	0.00448993	0.448993	8	0.869531	86.9531	0.0082452	0.82452	12	0.887767	88.7767	0.008598	0.8598	13
	109.084	0.913155	91.3155	0.00448838	0.448838	8	0.869491	86.9491	0.00824697	0.824697	12	0.887734	88.7734	0.00859925	0.859925	13
	109.149	0.913109	91.3109	0.00448685	0.448685	8	0.869452	86.9452	0.00824874	0.824874	12	0.887701	88.7701	0.0086005	0.86005	13
	109.214	0.913062	91.3062	0.00448531	0.448531	8	0.869413	86.9413	0.00825051	0.825051	12	0.887668	88.7668	0.00860175	0.860175	13
	109.279	0.913016	91.3016	0.00448377	0.448377	8	0.869373	86.9373	0.00825229	0.825229	12	0.887635	88.7635	0.00860297	0.860297	13
	109.344	0.91297	91.297	0.00448225	0.448225	8	0.869334	86.9334	0.00825407	0.825407	12	0.887602	88.7602	0.00860419	0.860419	13
	109.409	0.912924	91.2924	0.00448074	0.448074	8	0.869295	86.9295	0.00825586	0.825586	12	0.88757	88.757	0.00860541	0.860541	13
	109.474	0.912878	91.2878	0.00447922	0.447922	8	0.869256	86.9256	0.00825764	0.825764	12	0.887537	88.7537	0.00860662	0.860662	13
	109.539	0.912832	91.2832	0.00447771	0.447771	8	0.869217	86.9217	0.00825944	0.825944	12	0.887504	88.7504	0.0086078	0.86078	13
	109.604	0.912786	91.2786	0.00447621	0.447621	8	0.869178	86.9178	0.00826124	0.826124	12	0.887471	88.7471	0.00860899	0.860899	13
	109.669	0.91274	91.274	0.00447472	0.447472	8	0.869139	86.9139	0.00826304	0.826304	12	0.887438	88.7438	0.00861018	0.861018	13
	109.734	0.912694	91.2694	0.00447323	0.447323	8	0.8691	86.91	0.00826484	0.826484	12	0.887405	88.7405	0.00861136	0.861136	13
	109.799	0.912648	91.2648	0.00447174	0.447174	8	0.869061	86.9061	0.00826665	0.826665	12	0.887373	88.7373	0.00861251	0.861251	13
	109.864	0.912602	91.2602	0.00447026	0.447026	8	0.869022	86.9022	0.00826847	0.826847	12	0.88734	88.734	0.00861367	0.861367	13
	109.929	0.912556	91.2556	0.00446879	0.446879	8	0.868983	86.8983	0.00827029	0.827029	12	0.887307	88.7307	0.00861482	0.861482	13
	109.994	0.91251	91.251	0.00446732	0.446732	8	0.868944	86.8944	0.00827211	0.827211	12	0.887274	88.7274	0.00861598	0.861598	13
	110.059	0.912464	91.2464	0.00446586	0.446586	8	0.868906	86.8906	0.00827394	0.827394	12	0.887241	88.7241	0.0086171	0.86171	13
	110.124	0.912418	91.2418	0.0044644	0.44644	8	0.868867	86.8867	0.00827578	0.827578	12	0.887208	88.7208	0.00861822	0.861822	13
	110.189	0.912373	91.2373	0.00446296	0.446296	8	0.868829	86.8829	0.00827761	0.827761	12	0.887175	88.7175	0.00861935	0.861935	13
	110.254	0.912327	91.2327	0.00446151	0.446151	8	0.86879	86.879	0.00827946	0.827946	12	0.887142	88.7142	0.00862047	0.862047	13
	110.319	0.912281	91.2281	0.00446007	0.446007	8	0.868752	86.8752	0.00828131	0.828131	12	0.88711	88.711	0.00862156	0.862156	13
	110.384	0.912235	91.2235	0.00445864	0.445864	8	0.868714	86.8714	0.00828317	0.828317	12	0.887077	88.7077	0.00862265	0.862265	13
	110.449	0.91219	91.219	0.00445722	0.445722	8	0.868675	86.8675	0.00828502	0.828502	12	0.887044	88.7044	0.00862375	0.862375	13
	110.514	0.912144	91.2144	0.0044558	0.44558	8	0.868637	86.8637	0.00828689	0.828689	12	0.887011	88.7011	0.00862484	0.862484	13
	110.579	0.912099	91.2099	0.00445437	0.445437	8	0.868599	86.8599	0.00828877	0.828877	12	0.886978	88.6978	0.0086259	0.86259	13
	110.644	0.912053	91.2053	0.00445297	0.445297	8	0.868561	86.8561	0.00829064	0.829064	12	0.886945	88.6945	0.00862697	0.862697	13
	110.708	0.912007	91.2007	0.00445157	0.445157	8	0.868523	86.8523	0.00829253	0.829253	12	0.886912	88.6912	0.00862804	0.862804	13
	110.773	0.911962	91.1962	0.00445017	0.445017	8	0.868485	86.8485	0.00829441	0.829441	12	0.886879	88.6879	0.0086291	0.86291	13
	110.838	0.911916	91.1916	0.00444877	0.444877	8	0.868448	86.8448	0.00829631	0.829631	12	0.886846	88.6846	0.00863014	0.863014	13
	110.903	0.911871	91.1871	0.00444738	0.444738	8	0.86841	86.841	0.00829822	0.829822	12	0.886813	88.6813	0.00863118	0.863118	13
	110.968	0.911825	91.1825	0.004446	0.4446	8	0.868372	86.8372	0.00830012	0.830012	12	0.88678	88.678	0.00863222	0.863222	13
	111.033	0.91178	91.178	0.00444462	0.444462	8	0.868335	86.8335	0.00830204	0.830204	12	0.886747	88.6747	0.00863325	0.863325	13
	111.098	0.911735	91.1735	0.00444325	0.444325	8	0.868297	86.8297	0.00830396	0.830396	12	0.886714	88.6714	0.00863426	0.863426	13
	111.163	0.911689	91.1689	0.00444188	0.444188	8	0.86826	86.826	0.00830589	0.830589	12	0.886681	88.6681	0.00863527	0.863527	13
	111.228	0.911644	91.1644	0.00444053	0.444053	8	0.868223	86.8223	0.00830782	0.830782	12	0.886648	88.6648	0.00863629	0.863629	13
	111.293	0.911599	91.1599	0.00443917	0.443917	8	0.868185	86.8185	0.00830976	0.830976	12	0.886615	88.6615	0.0086373	0.86373	13
	111.358	0.911553	91.1553	0.00443781	0.443781	8	0.868148	86.8148	0.00831171	0.831171	12	0.886582	88.6582	0.00863828	0.863828	13
	111.423	0.911508	91.1508	0.00443647	0.443647	8	0.868111	86.8111	0.00831367	0.831367	12	0.886549	88.6549	0.00863927	0.863927	13
	111.488	0.911463	91.1463	0.00443513	0.443513	8	0.868074	86.8074	0.00831563	0.831563	12	0.886516	88.6516	0.00864026	0.864026	13
	111.553	0.911418	91.1418	0.00443379	0.443379	8	0.868037	86.8037	0.00831759	0.831759	12	0.886483	88.6483	0.00864125	0.864125	13
	111.618	0.911373	91.1373	0.00443246	0.443246	8	0.868	86.8	0.00831957	0.831957	12	0.88645	88.645	0.00864221	0.864221	13
	111.683	0.911327	91.1327	0.00443114	0.443114	8	0.867964	86.7964	0.00832156	0.832156	12	0.886416	88.6416	0.00864317	0.864317	13
	111.748	0.911282	91.1282	0.00442982	0.442982	8	0.867927	86.7927	0.00832354	0.832354	12	0.886383	88.6383	0.00864413	0.864413	13
	111.813	0.911237	91.1237	0.00442851	0.442851	8	0.86789	86.789	0.00832553	0.832553	12	0.88635	88.635	0.0086451	0.86451	13
	111.878	0.911192	91.1192	0.00442719	0.442719	8	0.867854	86.7854	0.00832754	0.832754	12	0.886317	88.6317	0.00864603	0.864603	13
	111.943	0.911147	91.1147	0.00442589	0.442589	8	0.867817	86.7817	0.00832956	0.832956	12	0.886284	88.6284	0.00864697	0.864697	13
	112.008	0.911102	91.1102	0.0044246	0.44246	8	0.867781	86.7781	0.00833157	0.833157	12	0.886251	88.6251	0.00864792	0.864792	13
	112.073	0.911057	91.1057	0.0044233	0.44233	8	0.867745	86.7745	0.00833359	0.833359	12	0.886218	88.6218	0.00864886	0.864886	13
	112.138	0.911012	91.1012	0.00442201	0.442201	8	0.867709	86.7709	0.00833563	0.833563	12	0.886185	88.6185	0.00864977	0.864977	13
	112.203	0.910967	91.0967	0.00442073	0.442073	8	0.867672	86.7672	0.00833768	0.833768	12	0.886151	88.6151	0.00865069	0.865069	13
	112.268	0.910922	91.0922	0.00441946	0.441946	8	0.867636	86.7636	0.00833972	0.833972	12	0.886118	88.6118	0.00865161	0.865161	13
	112.333	0.910878	91.0878	0.00441818	0.441818	8	0.8676	86.76	0.00834177	0.834177	12	0.886085	88.6085	0.00865253	0.865253	13
	112.398	0.910833	91.0833	0.0044169	0.44169	8	0.867565	86.7565	0.00834384	0.834384	12	0.886052	88.6052	0.00865342	0.865342	13
	112.463	0.910788	91.0788	0.00441564	0.441564	8	0.867529	86.7529	0.00834592	0.834592	12	0.886019	88.6019	0.00865432	0.865432	13
	112.528	0.910743	91.0743	0.00441439	0.441439	8	0.867493	86.7493	0.008348	0.8348	12	0.885985	88.5985	0.00865522	0.865522	13
	112.593	0.910699	91.0699	0.00441314	0.441314	8	0.867457	86.7457	0.00835008	0.835008	12	0.885952	88.5952	0.00865612	0.865612	13
	112.658	0.910654	91.0654	0.00441189	0.441189	8	0.867422	86.7422	0.00835218	0.835218	12	0.885919	88.5919	0.00865699	0.865699	13
	112.723	0.910609	91.0609	0.00441064	0.441064	8	0.867387	86.7387	0.00835429	0.835429	12	0.885886	88.5886	0.00865787	0.865787	13
	112.788	0.910565	91.0565	0.00440942	0.440942	8	0.867351	86.7351	0.0083564	0.83564	12	0.885852	88.5852	0.00865875	0.865875	13
	112.852	0.91052	91.052	0.00440818	0.440818	8	0.867316	86.7316	0.00835852	0.835852	12	0.885819	88.5819	0.00865963	0.865963	13
	112.917	0.910475	91.0475	0.00440695	0.440695	8	0.867281	86.7281	0.00836065	0.836065	12	0.885786	88.5786	0.00866048	0.866048	13
	112.982	0.910431	91.0431	0.00440573	0.440573	8	0.867246	86.7246	0.00836279	0.836279	12	0.885753	88.5753	0.00866134	0.866134	13
	113.047	0.910386	91.0386	0.00440452	0.440452	8	0.867211	86.7211	0.00836494	0.836494	12	0.885719	88.5719	0.0086622	0.86622	13
	113.112	0.910342	91.0342	0.0044033	0.44033	8	0.867176	86.7176	0.00836709	0.836709	12	0.885686	88.5686	0.00866306	0.866306	13
	113.177	0.910297	91.0297	0.00440209	0.440209	8	0.867141	86.7141	0.00836926	0.836926	12	0.885653	88.5653	0.0086639	0.86639	13
	113.242	0.910253	91.0253	0.00440089	0.440089	8	0.867106	86.7106	0.00837143	0.837143	12	0.885619	88.5619	0.00866474	0.866474	13
	113.307	0.910208	91.0208	0.00439971	0.439971	8	0.867071	86.7071	0.00837361	0.837361	12	0.885586	88.5586	0.00866559	0.866559	13
	113.372	0.910164	91.0164	0.00439851	0.439851	8	0.867037	86.7037	0.0083758	0.83758	12	0.885553	88.5553	0.00866643	0.866643	13
	113.437	0.91012	91.012	0.00439732	0.439732	8	0.867002	86.7002	0.008378	0.8378	12	0.885519	88.5519	0.00866725	0.866725	13
	113.502	0.910075	91.0075	0.00439614	0.439614	8	0.866968	86.6968	0.00838021	0.838021	12	0.885486	88.5486	0.00866807	0.866807	13
	113.567	0.910031	91.0031	0.00439498	0.439498	8	0.866933	86.6933	0.00838243	0.838243	12	0.885452	88.5452	0.0086689	0.86689	13
	113.632	0.909987	90.9987	0.0043938	0.43938	8	0.866899	86.6899	0.00838465	0.838465	12	0.885419	88.5419	0.00866973	0.866973	13
	113.697	0.909943	90.9943	0.00439263	0.439263	8	0.866865	86.6865	0.00838689	0.838689	12	0.885386	88.5386	0.00867053	0.867053	13
	113.762	0.909898	90.9898	0.00439147	0.439147	8	0.866831	86.6831	0.00838914	0.838914	12	0.885352	88.5352	0.00867134	0.867134	13
	113.827	0.909854	90.9854	0.00439033	0.439033	8	0.866797	86.6797	0.00839138	0.839138	12	0.885319	88.5319	0.00867215	0.867215	13
	113.892	0.90981	90.981	0.00438917	0.438917	8	0.866763	86.6763	0.00839364	0.839364	12	0.885285	88.5285	0.00867296	0.867296	13
	113.957	0.909766	90.9766	0.00438802	0.438802	8	0.866729	86.6729	0.00839592	0.839592	12	0.885252	88.5252	0.00867374	0.867374	13
	114.022	0.909722	90.9722	0.00438688	0.438688	8	0.866695	86.6695	0.0083982	0.83982	12	0.885218	88.5218	0.00867453	0.867453	13
	114.087	0.909678	90.9678	0.00438576	0.438576	8	0.866661	86.6661	0.00840049	0.840049	12	0.885185	88.5185	0.00867533	0.867533	13
	114.152	0.909634	90.9634	0.00438462	0.438462	8	0.866627	86.6627	0.00840278	0.840278	12	0.885152	88.5152	0.00867612	0.867612	13
	114.217	0.90959	90.959	0.00438349	0.438349	8	0.866594	86.6594	0.0084051	0.84051	12	0.885118	88.5118	0.00867689	0.867689	13
	114.282	0.909546	90.9546	0.00438238	0.438238	8	0.86656	86.656	0.00840742	0.840742	12	0.885085	88.5085	0.00867767	0.867767	13
	114.347	0.909502	90.9502	0.00438127	0.438127	8	0.866527	86.6527	0.00840974	0.840974	12	0.885051	88.5051	0.00867845	0.867845	13
	114.412	0.909458	90.9458	0.00438016	0.438016	8	0.866493	86.6493	0.00841207	0.841207	12	0.885018	88.5018	0.00867922	0.867922	13
	114.477	0.909414	90.9414	0.00437905	0.437905	8	0.86646	86.646	0.00841443	0.841443	12	0.884984	88.4984	0.00867998	0.867998	13
	114.542	0.90937	90.937	0.00437795	0.437795	8	0.866427	86.6427	0.00841679	0.841679	12	0.88495	88.495	0.00868074	0.868074	13
	114.607	0.909326	90.9326	0.00437686	0.437686	8	0.866394	86.6394	0.00841915	0.841915	12	0.884917	88.4917	0.0086815	0.86815	13
	114.672	0.909282	90.9282	0.00437577	0.437577	8	0.866361	86.6361	0.00842152	0.842152	12	0.884883	88.4883	0.00868227	0.868227	13
	114.737	0.909239	90.9239	0.00437468	0.437468	8	0.866328	86.6328	0.00842392	0.842392	12	0.88485	88.485	0.00868301	0.868301	13
	114.802	0.909195	90.9195	0.00437361	0.437361	8	0.866295	86.6295	0.00842631	0.842631	12	0.884816	88.4816	0.00868375	0.868375	13
	114.867	0.909151	90.9151	0.00437254	0.437254	8	0.866262	86.6262	0.00842872	0.842872	12	0.884783	88.4783	0.0086845	0.86845	13
	114.932	0.909107	90.9107	0.00437147	0.437147	8	0.866229	86.6229	0.00843113	0.843113	12	0.884749	88.4749	0.00868525	0.868525	13
	114.996	0.909064	90.9064	0.0043704	0.43704	8	0.866196	86.6196	0.00843356	0.843356	12	0.884716	88.4716	0.00868597	0.868597	13
	115.061	0.90902	90.902	0.00436935	0.436935	8	0.866164	86.6164	0.008436	0.8436	12	0.884682	88.4682	0.00868671	0.868671	13
	115.126	0.908976	90.8976	0.00436831	0.436831	8	0.866131	86.6131	0.00843844	0.843844	12	0.884648	88.4648	0.00868744	0.868744	13
	115.191	0.908933	90.8933	0.00436726	0.436726	8	0.866098	86.6098	0.0084409	0.84409	12	0.884615	88.4615	0.00868817	0.868817	13
	115.256	0.908889	90.8889	0.00436621	0.436621	8	0.866066	86.6066	0.00844337	0.844337	12	0.884581	88.4581	0.00868888	0.868888	13
	115.321	0.908846	90.8846	0.00436518	0.436518	8	0.866033	86.6033	0.00844585	0.844585	12	0.884547	88.4547	0.0086896	0.86896	13
	115.386	0.908802	90.8802	0.00436416	0.436416	8	0.866001	86.6001	0.00844834	0.844834	12	0.884514	88.4514	0.00869032	0.869032	13
	115.451	0.908759	90.8759	0.00436313	0.436313	8	0.865969	86.5969	0.00845083	0.845083	12	0.88448	88.448	0.00869104	0.869104	13
	115.516	0.908715	90.8715	0.0043621	0.43621	8	0.865937	86.5937	0.00845335	0.845335	12	0.884447	88.4447	0.00869174	0.869174	13
	115.581	0.908672	90.8672	0.00436109	0.436109	8	0.865904	86.5904	0.00845588	0.845588	12	0.884413	88.4413	0.00869244	0.869244	13
	115.646	0.908628	90.8628	0.00436009	0.436009	8	0.865872	86.5872	0.00845841	0.845841	12	0.884379	88.4379	0.00869315	0.869315	13
	115.711	0.908585	90.8585	0.00435909	0.435909	8	0.86584	86.584	0.00846094	0.846094	12	0.884346	88.4346	0.00869385	0.869385	13
	115.776	0.908542	90.8542	0.00435809	0.435809	8	0.865808	86.5808	0.00846351	0.846351	12	0.884312	88.4312	0.00869454	0.869454	13
	115.841	0.908498	90.8498	0.0043571	0.43571	8	0.865776	86.5776	0.00846607	0.846607	12	0.884278	88.4278	0.00869523	0.869523	13
	115.906	0.908455	90.8455	0.00435612	0.435612	8	0.865744	86.5744	0.00846865	0.846865	12	0.884245	88.4245	0.00869592	0.869592	13
	115.971	0.908412	90.8412	0.00435514	0.435514	8	0.865713	86.5713	0.00847123	0.847123	12	0.884211	88.4211	0.00869662	0.869662	13
	116.036	0.908368	90.8368	0.00435416	0.435416	8	0.865681	86.5681	0.00847384	0.847384	12	0.884177	88.4177	0.00869729	0.869729	13
	116.101	0.908325	90.8325	0.0043532	0.43532	8	0.865649	86.5649	0.00847645	0.847645	12	0.884143	88.4143	0.00869797	0.869797	13
	116.166	0.908282	90.8282	0.00435224	0.435224	8	0.865618	86.5618	0.00847907	0.847907	12	0.88411	88.411	0.00869865	0.869865	13
	116.231	0.908239	90.8239	0.00435129	0.435129	8	0.865586	86.5586	0.00848169	0.848169	12	0.884076	88.4076	0.00869933	0.869933	13
	116.296	0.908196	90.8196	0.00435033	0.435033	8	0.865555	86.5555	0.00848434	0.848434	12	0.884042	88.4042	0.00869999	0.869999	13
	116.361	0.908153	90.8153	0.00434939	0.434939	8	0.865523	86.5523	0.008487	0.8487	12	0.884009	88.4009	0.00870065	0.870065	13
	116.426	0.908109	90.8109	0.00434846	0.434846	8	0.865492	86.5492	0.00848966	0.848966	12	0.883975	88.3975	0.00870132	0.870132	13
	116.491	0.908066	90.8066	0.00434753	0.434753	8	0.86546	86.546	0.00849233	0.849233	12	0.883941	88.3941	0.00870199	0.870199	13
	116.556	0.908023	90.8023	0.00434661	0.434661	8	0.865429	86.5429	0.00849503	0.849503	12	0.883907	88.3907	0.00870264	0.870264	13
	116.621	0.90798	90.798	0.00434569	0.434569	8	0.865398	86.5398	0.00849774	0.849774	12	0.883874	88.3874	0.00870329	0.870329	13
	116.686	0.907937	90.7937	0.00434479	0.434479	8	0.865367	86.5367	0.00850044	0.850044	12	0.88384	88.384	0.00870394	0.870394	13
	116.751	0.907894	90.7894	0.00434388	0.434388	8	0.865335	86.5335	0.00850316	0.850316	12	0.883806	88.3806	0.0087046	0.87046	13
	116.816	0.907852	90.7852	0.00434298	0.434298	8	0.865304	86.5304	0.0085059	0.85059	12	0.883772	88.3772	0.00870523	0.870523	13
	116.881	0.907809	90.7809	0.00434209	0.434209	8	0.865273	86.5273	0.00850865	0.850865	12	0.883738	88.3738	0.00870587	0.870587	13
	116.946	0.907766	90.7766	0.00434121	0.434121	8	0.865242	86.5242	0.00851141	0.851141	12	0.883705	88.3705	0.00870652	0.870652	13
	117.011	0.907723	90.7723	0.00434034	0.434034	8	0.865211	86.5211	0.00851417	0.851417	12	0.883671	88.3671	0.00870716	0.870716	13
	117.076	0.90768	90.768	0.00433946	0.433946	8	0.86518	86.518	0.00851696	0.851696	12	0.883637	88.3637	0.00870778	0.870778	13
	117.14	0.907637	90.7637	0.0043386	0.43386	8	0.86515	86.515	0.00851976	0.851976	12	0.883603	88.3603	0.00870841	0.870841	13
	117.205	0.907594	90.7594	0.00433775	0.433775	8	0.865119	86.5119	0.00852256	0.852256	12	0.88357	88.357	0.00870904	0.870904	13
	117.27	0.907552	90.7552	0.0043369	0.43369	8	0.865088	86.5088	0.00852537	0.852537	12	0.883536	88.3536	0.00870967	0.870967	13
	117.335	0.907509	90.7509	0.00433605	0.433605	8	0.865057	86.5057	0.00852821	0.852821	12	0.883502	88.3502	0.00871029	0.871029	13
	117.4	0.907466	90.7466	0.00433522	0.433522	8	0.865027	86.5027	0.00853105	0.853105	12	0.883468	88.3468	0.0087109	0.87109	13
	117.465	0.907424	90.7424	0.0043344	0.43344	8	0.864996	86.4996	0.0085339	0.85339	12	0.883434	88.3434	0.00871152	0.871152	13
	117.53	0.907381	90.7381	0.00433357	0.433357	8	0.864965	86.4965	0.00853675	0.853675	12	0.883401	88.3401	0.00871214	0.871214	13
	117.595	0.907338	90.7338	0.00433276	0.433276	8	0.864935	86.4935	0.00853964	0.853964	12	0.883367	88.3367	0.00871274	0.871274	13
	117.66	0.907296	90.7296	0.00433195	0.433195	8	0.864904	86.4904	0.00854252	0.854252	12	0.883333	88.3333	0.00871334	0.871334	13
	117.725	0.907253	90.7253	0.00433116	0.433116	8	0.864874	86.4874	0.00854542	0.854542	12	0.883299	88.3299	0.00871394	0.871394	13
	117.79	0.907211	90.7211	0.00433036	0.433036	8	0.864843	86.4843	0.00854832	0.854832	12	0.883265	88.3265	0.00871455	0.871455	13
	117.855	0.907168	90.7168	0.00432958	0.432958	8	0.864813	86.4813	0.00855125	0.855125	12	0.883231	88.3231	0.00871513	0.871513	13
	117.92	0.907126	90.7126	0.0043288	0.43288	8	0.864783	86.4783	0.00855419	0.855419	12	0.883198	88.3198	0.00871572	0.871572	13
	117.985	0.907083	90.7083	0.00432803	0.432803	8	0.864752	86.4752	0.00855713	0.855713	12	0.883164	88.3164	0.00871631	0.871631	13
	118.05	0.907041	90.7041	0.00432727	0.432727	8	0.864722	86.4722	0.00856008	0.856008	12	0.88313	88.313	0.0087169	0.87169	13
	118.115	0.906998	90.6998	0.00432651	0.432651	8	0.864692	86.4692	0.00856305	0.856305	12	0.883096	88.3096	0.00871748	0.871748	13
	118.18	0.906956	90.6956	0.00432576	0.432576	8	0.864662	86.4662	0.00856603	0.856603	12	0.883062	88.3062	0.00871805	0.871805	13
	118.245	0.906914	90.6914	0.00432503	0.432503	8	0.864631	86.4631	0.00856902	0.856902	12	0.883028	88.3028	0.00871863	0.871863	13
	118.31	0.906871	90.6871	0.00432429	0.432429	8	0.864601	86.4601	0.00857201	0.857201	12	0.882995	88.2995	0.00871921	0.871921	13
	118.375	0.906829	90.6829	0.00432356	0.432356	8	0.864571	86.4571	0.00857503	0.857503	12	0.882961	88.2961	0.00871976	0.871976	13
	118.44	0.906787	90.6787	0.00432284	0.432284	8	0.864541	86.4541	0.00857806	0.857806	12	0.882927	88.2927	0.00872032	0.872032	13
	118.505	0.906744	90.6744	0.00432214	0.432214	8	0.864511	86.4511	0.00858109	0.858109	12	0.882893	88.2893	0.00872089	0.872089	13
	118.57	0.906702	90.6702	0.00432143	0.432143	8	0.864481	86.4481	0.00858413	0.858413	12	0.882859	88.2859	0.00872145	0.872145	13
	118.635	0.90666	90.666	0.00432073	0.432073	8	0.864451	86.4451	0.00858719	0.858719	12	0.882825	88.2825	0.00872199	0.872199	13
	118.7	0.906618	90.6618	0.00432004	0.432004	8	0.864421	86.4421	0.00859026	0.859026	12	0.882792	88.2792	0.00872254	0.872254	13
	118.765	0.906575	90.6575	0.00431936	0.431936	8	0.864391	86.4391	0.00859334	0.859334	12	0.882758	88.2758	0.00872309	0.872309	13
	118.83	0.906533	90.6533	0.00431869	0.431869	8	0.864361	86.4361	0.00859642	0.859642	12	0.882724	88.2724	0.00872364	0.872364	13
	118.895	0.906491	90.6491	0.00431802	0.431802	8	0.864331	86.4331	0.00859953	0.859953	12	0.88269	88.269	0.00872417	0.872417	13
	118.96	0.906449	90.6449	0.00431736	0.431736	8	0.864301	86.4301	0.00860264	0.860264	12	0.882656	88.2656	0.0087247	0.87247	13
	119.025	0.906407	90.6407	0.00431671	0.431671	8	0.864271	86.4271	0.00860576	0.860576	12	0.882622	88.2622	0.00872523	0.872523	13
	119.09	0.906365	90.6365	0.00431607	0.431607	8	0.864242	86.4242	0.00860889	0.860889	12	0.882589	88.2589	0.00872576	0.872576	13
	119.155	0.906323	90.6323	0.00431543	0.431543	8	0.864212	86.4212	0.00861204	0.861204	12	0.882555	88.2555	0.00872628	0.872628	13
	119.22	0.906281	90.6281	0.0043148	0.43148	8	0.864182	86.4182	0.00861519	0.861519	12	0.882521	88.2521	0.00872679	0.872679	13
	119.285	0.906239	90.6239	0.00431418	0.431418	8	0.864152	86.4152	0.00861835	0.861835	12	0.882487	88.2487	0.00872731	0.872731	13
	119.349	0.906197	90.6197	0.00431357	0.431357	8	0.864122	86.4122	0.00862152	0.862152	12	0.882453	88.2453	0.00872783	0.872783	13
	119.414	0.906155	90.6155	0.00431296	0.431296	8	0.864093	86.4093	0.0086247	0.86247	12	0.882419	88.2419	0.00872833	0.872833	13
	119.479	0.906113	90.6113	0.00431236	0.431236	8	0.864063	86.4063	0.0086279	0.86279	12	0.882386	88.2386	0.00872883	0.872883	13
	119.544	0.906071	90.6071	0.00431177	0.431177	8	0.864033	86.4033	0.0086311	0.86311	12	0.882352	88.2352	0.00872934	0.872934	13
	119.609	0.906029	90.6029	0.00431119	0.431119	8	0.864004	86.4004	0.0086343	0.86343	12	0.882318	88.2318	0.00872984	0.872984	13
	119.674	0.905987	90.5987	0.00431061	0.431061	8	0.863974	86.3974	0.00863753	0.863753	12	0.882284	88.2284	0.00873032	0.873032	13
	119.739	0.905945	90.5945	0.00431004	0.431004	8	0.863945	86.3945	0.00864076	0.864076	12	0.88225	88.225	0.00873081	0.873081	13
	119.804	0.905903	90.5903	0.00430948	0.430948	8	0.863915	86.3915	0.008644	0.8644	12	0.882217	88.2217	0.0087313	0.87313	13
	119.869	0.905861	90.5861	0.00430893	0.430893	8	0.863885	86.3885	0.00864724	0.864724	12	0.882183	88.2183	0.00873179	0.873179	13
	119.934	0.905819	90.5819	0.00430838	0.430838	8	0.863856	86.3856	0.0086505	0.86505	12	0.882149	88.2149	0.00873226	0.873226	13
	119.999	0.905777	90.5777	0.00430784	0.430784	8	0.863826	86.3826	0.00865377	0.865377	12	0.882115	88.2115	0.00873273	0.873273	13
	120.064	0.905736	90.5736	0.00430732	0.430732	8	0.863797	86.3797	0.00865705	0.865705	12	0.882082	88.2082	0.0087332	0.87332	13
	120.129	0.905694	90.5694	0.0043068	0.43068	8	0.863767	86.3767	0.00866033	0.866033	12	0.882048	88.2048	0.00873367	0.873367	13
	120.194	0.905652	90.5652	0.00430628	0.430628	8	0.863738	86.3738	0.00866362	0.866362	12	0.882014	88.2014	0.00873413	0.873413	13
	120.259	0.90561	90.561	0.00430577	0.430577	8	0.863708	86.3708	0.00866692	0.866692	12	0.88198	88.198	0.00873458	0.873458	13
	120.324	0.905569	90.5569	0.00430528	0.430528	8	0.863679	86.3679	0.00867023	0.867023	12	0.881946	88.1946	0.00873504	0.873504	13
	120.389	0.905527	90.5527	0.00430478	0.430478	8	0.863649	86.3649	0.00867355	0.867355	12	0.881913	88.1913	0.0087355	0.87355	13
	120.454	0.905485	90.5485	0.0043043	0.43043	8	0.86362	86.362	0.00867687	0.867687	12	0.881879	88.1879	0.00873594	0.873594	13
	120.519	0.905444	90.5444	0.00430382	0.430382	8	0.86359	86.359	0.00868021	0.868021	12	0.881845	88.1845	0.00873638	0.873638	13
	120.584	0.905402	90.5402	0.00430335	0.430335	8	0.863561	86.3561	0.00868355	0.868355	12	0.881812	88.1812	0.00873683	0.873683	13
	120.649	0.90536	90.536	0.00430289	0.430289	8	0.863531	86.3531	0.0086869	0.86869	12	0.881778	88.1778	0.00873727	0.873727	13
	120.714	0.905319	90.5319	0.00430243	0.430243	8	0.863502	86.3502	0.00869025	0.869025	12	0.881744	88.1744	0.00873769	0.873769	13
	120.779	0.905277	90.5277	0.00430199	0.430199	8	0.863473	86.3473	0.00869362	0.869362	12	0.88171	88.171	0.00873812	0.873812	13
	120.844	0.905235	90.5235	0.00430155	0.430155	8	0.863443	86.3443	0.00869699	0.869699	12	0.881677	88.1677	0.00873855	0.873855	13
	120.909	0.905194	90.5194	0.00430112	0.430112	8	0.863414	86.3414	0.00870037	0.870037	12	0.881643	88.1643	0.00873898	0.873898	13
	120.974	0.905152	90.5152	0.00430069	0.430069	8	0.863384	86.3384	0.00870375	0.870375	12	0.881609	88.1609	0.00873939	0.873939	13
	121.039	0.905111	90.5111	0.00430028	0.430028	8	0.863355	86.3355	0.00870714	0.870714	12	0.881576	88.1576	0.0087398	0.87398	13
	121.104	0.905069	90.5069	0.00429987	0.429987	8	0.863326	86.3326	0.00871054	0.871054	12	0.881542	88.1542	0.00874022	0.874022	13
	121.169	0.905028	90.5028	0.00429947	0.429947	8	0.863296	86.3296	0.00871395	0.871395	12	0.881508	88.1508	0.00874063	0.874063	13
	121.234	0.904986	90.4986	0.00429907	0.429907	8	0.863267	86.3267	0.00871736	0.871736	12	0.881475	88.1475	0.00874103	0.874103	13
	121.299	0.904945	90.4945	0.00429868	0.429868	8	0.863237	86.3237	0.00872078	0.872078	12	0.881441	88.1441	0.00874143	0.874143	13
	121.364	0.904903	90.4903	0.00429831	0.429831	8	0.863208	86.3208	0.0087242	0.87242	12	0.881407	88.1407	0.00874183	0.874183	13
	121.429	0.904862	90.4862	0.00429794	0.429794	8	0.863179	86.3179	0.00872764	0.872764	12	0.881374	88.1374	0.00874223	0.874223	13
	121.493	0.90482	90.482	0.00429757	0.429757	8	0.863149	86.3149	0.00873107	0.873107	12	0.88134	88.134	0.00874262	0.874262	13
	121.558	0.904779	90.4779	0.00429721	0.429721	8	0.86312	86.312	0.00873451	0.873451	12	0.881306	88.1306	0.008743	0.8743	13
	121.623	0.904737	90.4737	0.00429686	0.429686	8	0.86309	86.309	0.00873796	0.873796	12	0.881273	88.1273	0.00874339	0.874339	13
	121.688	0.904696	90.4696	0.00429652	0.429652	8	0.863061	86.3061	0.00874142	0.874142	12	0.881239	88.1239	0.00874378	0.874378	13
	121.753	0.904654	90.4654	0.00429618	0.429618	8	0.863032	86.3032	0.00874488	0.874488	12	0.881206	88.1206	0.00874415	0.874415	13
	121.818	0.904613	90.4613	0.00429585	0.429585	8	0.863002	86.3002	0.00874834	0.874834	12	0.881172	88.1172	0.00874452	0.874452	13
	121.883	0.904572	90.4572	0.00429553	0.429553	8	0.862973	86.2973	0.00875181	0.875181	12	0.881138	88.1138	0.00874489	0.874489	13
	121.948	0.90453	90.453	0.00429522	0.429522	8	0.862944	86.2944	0.00875529	0.875529	12	0.881105	88.1105	0.00874527	0.874527	13
	122.013	0.904489	90.4489	0.00429491	0.429491	8	0.862914	86.2914	0.00875877	0.875877	12	0.881071	88.1071	0.00874562	0.874562	13
	122.078	0.904448	90.4448	0.00429461	0.429461	8	0.862885	86.2885	0.00876226	0.876226	12	0.881038	88.1038	0.00874598	0.874598	13
	122.143	0.904406	90.4406	0.00429432	0.429432	8	0.862855	86.2855	0.00876575	0.876575	12	0.881004	88.1004	0.00874634	0.874634	13
	122.208	0.904365	90.4365	0.00429404	0.429404	8	0.862826	86.2826	0.00876925	0.876925	12	0.880971	88.0971	0.00874671	0.874671	13
	122.273	0.904324	90.4324	0.00429375	0.429375	8	0.862796	86.2796	0.00877275	0.877275	12	0.880937	88.0937	0.00874705	0.874705	13
	122.338	0.904282	90.4282	0.00429348	0.429348	8	0.862767	86.2767	0.00877625	0.877625	12	0.880904	88.0904	0.00874739	0.874739	13
	122.403	0.904241	90.4241	0.00429322	0.429322	8	0.862738	86.2738	0.00877976	0.877976	12	0.88087	88.087	0.00874774	0.874774	13
	122.468	0.9042	90.42	0.00429296	0.429296	8	0.862708	86.2708	0.00878328	0.878328	12	0.880837	88.0837	0.00874809	0.874809	13
	122.533	0.904159	90.4159	0.00429271	0.429271	8	0.862679	86.2679	0.00878679	0.878679	12	0.880803	88.0803	0.00874842	0.874842	13
	122.598	0.904117	90.4117	0.00429246	0.429246	8	0.862649	86.2649	0.00879031	0.879031	12	0.88077	88.077	0.00874875	0.874875	13
	122.663	0.904076	90.4076	0.00429223	0.429223	8	0.86262	86.262	0.00879384	0.879384	12	0.880736	88.0736	0.00874909	0.874909	13
	122.728	0.904035	90.4035	0.004292	0.4292	8	0.86259	86.259	0.00879738	0.879738	12	0.880703	88.0703	0.00874942	0.874942	13
	122.793	0.903994	90.3994	0.00429177	0.429177	8	0.862561	86.2561	0.00880091	0.880091	12	0.880669	88.0669	0.00874974	0.874974	13
	122.858	0.903953	90.3953	0.00429155	0.429155	8	0.862531	86.2531	0.00880444	0.880444	12	0.880636	88.0636	0.00875005	0.875005	13
	122.923	0.903911	90.3911	0.00429135	0.429135	8	0.862502	86.2502	0.00880799	0.880799	12	0.880603	88.0603	0.00875038	0.875038	13
	122.988	0.90387	90.387	0.00429115	0.429115	8	0.862472	86.2472	0.00881154	0.881154	12	0.880569	88.0569	0.0087507	0.87507	13
	123.053	0.903829	90.3829	0.00429095	0.429095	8	0.862443	86.2443	0.00881508	0.881508	12	0.880536	88.0536	0.008751	0.8751	13
	123.118	0.903788	90.3788	0.00429076	0.429076	8	0.862413	86.2413	0.00881863	0.881863	12	0.880502	88.0502	0.0087513	0.87513	13
	123.183	0.903747	90.3747	0.00429058	0.429058	8	0.862384	86.2384	0.00882219	0.882219	12	0.880469	88.0469	0.00875161	0.875161	13
	123.248	0.903706	90.3706	0.00429041	0.429041	8	0.862354	86.2354	0.00882575	0.882575	12	0.880436	88.0436	0.00875192	0.875192	13
	123.313	0.903665	90.3665	0.00429023	0.429023	8	0.862325	86.2325	0.0088293	0.88293	12	0.880402	88.0402	0.0087522	0.87522	13
	123.378	0.903624	90.3624	0.00429006	0.429006	8	0.862295	86.2295	0.00883287	0.883287	12	0.880369	88.0369	0.0087525	0.87525	13
	123.443	0.903582	90.3582	0.00428991	0.428991	8	0.862265	86.2265	0.00883643	0.883643	12	0.880336	88.0336	0.00875279	0.875279	13
	123.508	0.903541	90.3541	0.00428977	0.428977	8	0.862236	86.2236	0.00884001	0.884001	12	0.880302	88.0302	0.00875308	0.875308	13
	123.573	0.9035	90.35	0.00428962	0.428962	8	0.862206	86.2206	0.00884358	0.884358	12	0.880269	88.0269	0.00875335	0.875335	13
	123.637	0.903459	90.3459	0.00428948	0.428948	8	0.862177	86.2177	0.00884715	0.884715	12	0.880236	88.0236	0.00875363	0.875363	13
	123.702	0.903418	90.3418	0.00428935	0.428935	8	0.862147	86.2147	0.00885073	0.885073	12	0.880203	88.0203	0.00875391	0.875391	13
	123.767	0.903377	90.3377	0.00428923	0.428923	8	0.862117	86.2117	0.00885432	0.885432	12	0.880169	88.0169	0.00875419	0.875419	13
	123.832	0.903336	90.3336	0.0042891	0.42891	8	0.862088	86.2088	0.00885789	0.885789	12	0.880136	88.0136	0.00875445	0.875445	13
	123.897	0.903295	90.3295	0.00428899	0.428899	8	0.862058	86.2058	0.00886147	0.886147	12	0.880103	88.0103	0.00875471	0.875471	13
	123.962	0.903254	90.3254	0.00428889	0.428889	8	0.862028	86.2028	0.00886506	0.886506	12	0.88007	88.007	0.00875497	0.875497	13
	124.027	0.903214	90.3214	0.00428879	0.428879	8	0.861998	86.1998	0.00886866	0.886866	12	0.880036	88.0036	0.00875523	0.875523	13
	124.092	0.903173	90.3173	0.00428869	0.428869	8	0.861969	86.1969	0.00887224	0.887224	12	0.880003	88.0003	0.00875548	0.875548	13
	124.157	0.903132	90.3132	0.0042886	0.42886	8	0.861939	86.1939	0.00887583	0.887583	12	0.87997	87.997	0.00875572	0.875572	13
	124.222	0.903091	90.3091	0.00428852	0.428852	8	0.861909	86.1909	0.00887943	0.887943	12	0.879937	87.9937	0.00875597	0.875597	13
	124.287	0.90305	90.305	0.00428846	0.428846	8	0.861879	86.1879	0.00888304	0.888304	12	0.879904	87.9904	0.00875622	0.875622	13
	124.352	0.903009	90.3009	0.00428838	0.428838	8	0.861849	86.1849	0.00888663	0.888663	12	0.879871	87.9871	0.00875645	0.875645	13
	124.417	0.902968	90.2968	0.00428831	0.428831	8	0.86182	86.182	0.00889023	0.889023	12	0.879838	87.9838	0.00875668	0.875668	13
	124.482	0.902927	90.2927	0.00428826	0.428826	8	0.86179	86.179	0.00889383	0.889383	12	0.879804	87.9804	0.00875691	0.875691	13
	124.547	0.902887	90.2887	0.00428822	0.428822	8	0.86176	86.176	0.00889744	0.889744	12	0.879771	87.9771	0.00875714	0.875714	13
	124.612	0.902846	90.2846	0.00428816	0.428816	8	0.86173	86.173	0.00890104	0.890104	12	0.879738	87.9738	0.00875736	0.875736	13
	124.677	0.902805	90.2805	0.00428812	0.428812	8	0.8617	86.17	0.00890464	0.890464	12	0.879705	87.9705	0.00875757	0.875757	13
	124.742	0.902764	90.2764	0.00428809	0.428809	8	0.86167	86.167	0.00890826	0.890826	12	0.879672	87.9672	0.00875779	0.875779	13
	124.807	0.902723	90.2723	0.00428807	0.428807	8	0.86164	86.164	0.00891187	0.891187	12	0.879639	87.9639	0.008758	0.8758	13
	124.872	0.902683	90.2683	0.00428804	0.428804	8	0.86161	86.161	0.00891547	0.891547	12	0.879606	87.9606	0.0087582	0.87582	13
	124.937	0.902642	90.2642	0.00428801	0.428801	8	0.86158	86.158	0.00891908	0.891908	12	0.879573	87.9573	0.00875839	0.875839	13
	125.002	0.902601	90.2601	0.004288	0.4288	8	0.86155	86.155	0.0089227	0.89227	12	0.87954	87.954	0.00875859	0.875859	13
	125.067	0.90256	90.256	0.00428801	0.428801	8	0.86152	86.152	0.00892632	0.892632	12	0.879507	87.9507	0.00875879	0.875879	13
	125.132	0.90252	90.252	0.004288	0.4288	8	0.86149	86.149	0.00892993	0.892993	12	0.879474	87.9474	0.00875897	0.875897	13
	125.197	0.902479	90.2479	0.004288	0.4288	8	0.86146	86.146	0.00893354	0.893354	12	0.879442	87.9442	0.00875915	0.875915	13
	125.262	0.902438	90.2438	0.00428801	0.428801	8	0.86143	86.143	0.00893716	0.893716	12	0.879409	87.9409	0.00875934	0.875934	13
	125.327	0.902398	90.2398	0.00428804	0.428804	8	0.8614	86.14	0.00894079	0.894079	12	0.879376	87.9376	0.00875952	0.875952	13
	125.392	0.902357	90.2357	0.00428805	0.428805	8	0.86137	86.137	0.0089444	0.89444	12	0.879343	87.9343	0.00875968	0.875968	13
	125.457	0.902316	90.2316	0.00428807	0.428807	8	0.86134	86.134	0.00894801	0.894801	12	0.87931	87.931	0.00875985	0.875985	13
	125.522	0.902276	90.2276	0.0042881	0.42881	8	0.86131	86.131	0.00895164	0.895164	12	0.879277	87.9277	0.00876001	0.876001	13
	125.587	0.902235	90.2235	0.00428815	0.428815	8	0.861279	86.1279	0.00895527	0.895527	12	0.879244	87.9244	0.00876018	0.876018	13
	125.652	0.902195	90.2195	0.00428819	0.428819	8	0.861249	86.1249	0.00895888	0.895888	12	0.879212	87.9212	0.00876032	0.876032	13
	125.717	0.902154	90.2154	0.00428823	0.428823	8	0.861219	86.1219	0.0089625	0.89625	12	0.879179	87.9179	0.00876047	0.876047	13
	125.781	0.902113	90.2113	0.00428828	0.428828	8	0.861189	86.1189	0.00896612	0.896612	12	0.879146	87.9146	0.00876062	0.876062	13
	125.846	0.902073	90.2073	0.00428835	0.428835	8	0.861158	86.1158	0.00896975	0.896975	12	0.879113	87.9113	0.00876077	0.876077	13
	125.911	0.902032	90.2032	0.0042884	0.42884	8	0.861128	86.1128	0.00897337	0.897337	12	0.879081	87.9081	0.00876089	0.876089	13
	125.976	0.901992	90.1992	0.00428846	0.428846	8	0.861098	86.1098	0.00897699	0.897699	12	0.879048	87.9048	0.00876102	0.876102	13
	126.041	0.901951	90.1951	0.00428854	0.428854	8	0.861067	86.1067	0.00898061	0.898061	12	0.879015	87.9015	0.00876116	0.876116	13
	126.106	0.901911	90.1911	0.00428863	0.428863	8	0.861037	86.1037	0.00898424	0.898424	12	0.878983	87.8983	0.00876129	0.876129	13
	126.171	0.90187	90.187	0.0042887	0.42887	8	0.861007	86.1007	0.00898786	0.898786	12	0.87895	87.895	0.0087614	0.87614	13
	126.236	0.90183	90.183	0.00428878	0.428878	8	0.860976	86.0976	0.00899148	0.899148	12	0.878917	87.8917	0.00876151	0.876151	13
	126.301	0.90179	90.179	0.00428887	0.428887	8	0.860946	86.0946	0.00899511	0.899511	12	0.878885	87.8885	0.00876163	0.876163	13
	126.366	0.901749	90.1749	0.00428898	0.428898	8	0.860915	86.0915	0.00899874	0.899874	12	0.878852	87.8852	0.00876174	0.876174	13
	126.431	0.901709	90.1709	0.00428908	0.428908	8	0.860885	86.0885	0.00900235	0.900235	12	0.87882	87.882	0.00876184	0.876184	13
	126.496	0.901668	90.1668	0.00428918	0.428918	8	0.860854	86.0854	0.00900598	0.900598	12	0.878787	87.8787	0.00876194	0.876194	13
	126.561	0.901628	90.1628	0.00428929	0.428929	8	0.860824	86.0824	0.0090096	0.90096	12	0.878754	87.8754	0.00876203	0.876203	13
	126.626	0.901588	90.1588	0.00428942	0.428942	8	0.860793	86.0793	0.00901324	0.901324	12	0.878722	87.8722	0.00876213	0.876213	13
	126.691	0.901547	90.1547	0.00428953	0.428953	8	0.860762	86.0762	0.00901685	0.901685	12	0.878689	87.8689	0.00876221	0.876221	13
	126.756	0.901507	90.1507	0.00428965	0.428965	8	0.860732	86.0732	0.00902047	0.902047	12	0.878657	87.8657	0.00876229	0.876229	13
	126.821	0.901467	90.1467	0.00428978	0.428978	8	0.860701	86.0701	0.0090241	0.90241	12	0.878624	87.8624	0.00876238	0.876238	13
	126.886	0.901427	90.1427	0.00428993	0.428993	8	0.86067	86.067	0.00902773	0.902773	12	0.878592	87.8592	0.00876246	0.876246	13
	126.951	0.901386	90.1386	0.00429006	0.429006	8	0.86064	86.064	0.00903135	0.903135	12	0.87856	87.856	0.00876253	0.876253	13
	127.016	0.901346	90.1346	0.0042902	0.42902	8	0.860609	86.0609	0.00903497	0.903497	12	0.878527	87.8527	0.00876259	0.876259	13
	127.081	0.901306	90.1306	0.00429035	0.429035	8	0.860578	86.0578	0.0090386	0.90386	12	0.878495	87.8495	0.00876266	0.876266	13
	127.146	0.901266	90.1266	0.00429052	0.429052	8	0.860547	86.0547	0.00904223	0.904223	12	0.878462	87.8462	0.00876273	0.876273	13
	127.211	0.901226	90.1226	0.00429067	0.429067	8	0.860517	86.0517	0.00904584	0.904584	12	0.87843	87.843	0.00876278	0.876278	13
	127.276	0.901185	90.1185	0.00429082	0.429082	8	0.860486	86.0486	0.00904946	0.904946	12	0.878398	87.8398	0.00876284	0.876284	13
	127.341	0.901145	90.1145	0.00429099	0.429099	8	0.860455	86.0455	0.00905309	0.905309	12	0.878365	87.8365	0.00876289	0.876289	13
	127.406	0.901105	90.1105	0.00429118	0.429118	8	0.860424	86.0424	0.00905672	0.905672	12	0.878333	87.8333	0.00876295	0.876295	13
	127.471	0.901065	90.1065	0.00429135	0.429135	8	0.860393	86.0393	0.00906033	0.906033	12	0.878301	87.8301	0.00876299	0.876299	13
	127.536	0.901025	90.1025	0.00429152	0.429152	8	0.860362	86.0362	0.00906395	0.906395	12	0.878269	87.8269	0.00876303	0.876303	13
	127.601	0.900985	90.0985	0.00429171	0.429171	8	0.860331	86.0331	0.00906758	0.906758	12	0.878236	87.8236	0.00876307	0.876307	13
	127.666	0.900945	90.0945	0.00429191	0.429191	8	0.8603	86.03	0.00907121	0.907121	12	0.878204	87.8204	0.00876312	0.876312	13
	127.731	0.900905	90.0905	0.0042921	0.42921	8	0.860269	86.0269	0.00907482	0.907482	12	0.878172	87.8172	0.00876314	0.876314	13
	127.796	0.900865	90.0865	0.00429229	0.429229	8	0.860238	86.0238	0.00907844	0.907844	12	0.87814	87.814	0.00876317	0.876317	13
	127.861	0.900825	90.0825	0.0042925	0.42925	8	0.860207	86.0207	0.00908206	0.908206	12	0.878108	87.8108	0.00876321	0.876321	13
	127.925	0.900785	90.0785	0.00429272	0.429272	8	0.860176	86.0176	0.00908569	0.908569	12	0.878075	87.8075	0.00876324	0.876324	13
	127.99	0.900745	90.0745	0.00429293	0.429293	8	0.860144	86.0144	0.0090893	0.90893	12	0.878043	87.8043	0.00876326	0.876326	13
	128.055	0.900705	90.0705	0.00429314	0.429314	8	0.860113	86.0113	0.00909292	0.909292	12	0.878011	87.8011	0.00876328	0.876328	13
	128.12	0.900666	90.0666	0.00429336	0.429336	8	0.860082	86.0082	0.00909654	0.909654	12	0.877979	87.7979	0.00876331	0.876331	13
	128.185	0.900626	90.0626	0.0042936	0.42936	8	0.860051	86.0051	0.00910017	0.910017	12	0.877947	87.7947	0.00876333	0.876333	13
	128.25	0.900586	90.0586	0.00429383	0.429383	8	0.860019	86.0019	0.00910378	0.910378	12	0.877915	87.7915	0.00876334	0.876334	13
	128.315	0.900546	90.0546	0.00429406	0.429406	8	0.859988	85.9988	0.0091074	0.91074	12	0.877883	87.7883	0.00876336	0.876336	13
	128.38	0.900507	90.0507	0.0042943	0.42943	8	0.859957	85.9957	0.00911102	0.911102	12	0.877851	87.7851	0.00876338	0.876338	13
	128.445	0.900467	90.0467	0.00429456	0.429456	8	0.859925	85.9925	0.00911465	0.911465	12	0.877819	87.7819	0.00876339	0.876339	13
	128.51	0.900427	90.0427	0.0042948	0.42948	8	0.859894	85.9894	0.00911826	0.911826	12	0.877787	87.7787	0.0087634	0.87634	13
	128.575	0.900388	90.0388	0.00429505	0.429505	8	0.859862	85.9862	0.00912187	0.912187	12	0.877755	87.7755	0.00876341	0.876341	13
	128.64	0.900348	90.0348	0.00429531	0.429531	8	0.859831	85.9831	0.00912549	0.912549	12	0.877723	87.7723	0.00876342	0.876342	13
	128.705	0.900308	90.0308	0.00429558	0.429558	8	0.8598	85.98	0.00912912	0.912912	12	0.877691	87.7691	0.00876344	0.876344	13
	128.77	0.900269	90.0269	0.00429584	0.429584	8	0.859768	85.9768	0.00913273	0.913273	12	0.877659	87.7659	0.00876344	0.876344	13
	128.835	0.900229	90.0229	0.00429611	0.429611	8	0.859736	85.9736	0.00913635	0.913635	12	0.877627	87.7627	0.00876345	0.876345	13
	128.9	0.90019	90.019	0.00429639	0.429639	8	0.859705	85.9705	0.00913997	0.913997	12	0.877595	87.7595	0.00876345	0.876345	13
	128.965	0.90015	90.015	0.00429668	0.429668	8	0.859673	85.9673	0.00914359	0.914359	12	0.877563	87.7563	0.00876347	0.876347	13
	129.03	0.900111	90.0111	0.00429696	0.429696	8	0.859641	85.9641	0.0091472	0.91472	12	0.877532	87.7532	0.00876347	0.876347	13
	129.095	0.900071	90.0071	0.00429724	0.429724	8	0.85961	85.961	0.00915082	0.915082	12	0.8775	87.75	0.00876347	0.876347	13
	129.16	0.900032	90.0032	0.00429754	0.429754	8	0.859578	85.9578	0.00915444	0.915444	12	0.877468	87.7468	0.00876348	0.876348	13
	129.225	0.899992	89.9992	0.00429785	0.429785	8	0.859546	85.9546	0.00915807	0.915807	12	0.877436	87.7436	0.00876349	0.876349	13
	129.29	0.899953	89.9953	0.00429814	0.429814	8	0.859515	85.9515	0.00916168	0.916168	12	0.877404	87.7404	0.00876349	0.876349	13
	129.355	0.899914	89.9914	0.00429844	0.429844	8	0.859483	85.9483	0.0091653	0.91653	12	0.877372	87.7372	0.00876349	0.876349	13
	129.42	0.899874	89.9874	0.00429875	0.429875	8	0.859451	85.9451	0.00916892	0.916892	12	0.877341	87.7341	0.0087635	0.87635	13
	129.485	0.899835	89.9835	0.00429908	0.429908	8	0.859419	85.9419	0.00917254	0.917254	12	0.877309	87.7309	0.0087635	0.87635	13
	129.55	0.899796	89.9796	0.00429939	0.429939	8	0.859387	85.9387	0.00917616	0.917616	12	0.877277	87.7277	0.00876351	0.876351	13
	129.615	0.899757	89.9757	0.00429971	0.429971	8	0.859355	85.9355	0.00917977	0.917977	12	0.877245	87.7245	0.00876351	0.876351	13
	129.68	0.899717	89.9717	0.00430004	0.430004	8	0.859323	85.9323	0.0091834	0.91834	12	0.877214	87.7214	0.00876352	0.876352	13
[truncated: 712 more rows]

## Sheet: 1c
		engrailed nuclear over extranuclear ratio
	distance from MHB (µm)	24 hpf			26 hpf			28 hpf
		mean	SEM	N	mean	SEM	N	mean	SEM	N
	-15.0052	0.985047	0.0120404	7	0.976065	0.0142832	6	0.965181	0.0128085	6
	-14.9402	0.985685	0.0119217	7	0.976817	0.0141578	6	0.966184	0.01262	6
	-14.8753	0.986323	0.0118036	7	0.977567	0.0140335	6	0.967186	0.012432	6
	-14.8103	0.986959	0.0116858	7	0.978316	0.0139095	6	0.968185	0.0122425	6
	-14.7453	0.987582	0.0115708	7	0.979063	0.0137812	6	0.969156	0.0120599	6
	-14.6804	0.988203	0.0114564	7	0.979809	0.0136536	6	0.970127	0.0118775	6
	-14.6154	0.988824	0.0113425	7	0.980555	0.013527	6	0.971097	0.0116957	6
	-14.5505	0.989443	0.011229	7	0.981298	0.0134009	6	0.971835	0.00973253	7
	-14.4855	0.990048	0.0111182	7	0.982038	0.0132715	6	0.972779	0.00958385	7
	-14.4206	0.990652	0.011008	7	0.982777	0.0131428	6	0.973722	0.00943556	7
	-14.3556	0.991256	0.0108982	7	0.983515	0.0130151	6	0.974665	0.00928774	7
	-14.2906	0.991858	0.0107889	7	0.984251	0.012888	6	0.975605	0.00913894	7
	-14.2257	0.992447	0.0106823	7	0.984981	0.0127585	6	0.97651	0.0089969	7
	-14.1607	0.993034	0.0105762	7	0.98571	0.0126298	6	0.977414	0.00885535	7
	-14.0958	0.993621	0.0104707	7	0.986438	0.012502	6	0.978318	0.00871434	7
	-14.0308	0.994207	0.0103654	7	0.987165	0.0123749	6	0.979218	0.0085725	7
	-13.9659	0.994779	0.010263	7	0.987883	0.0122461	6	0.980084	0.00843773	7
	-13.9009	0.995349	0.010161	7	0.988601	0.0121182	6	0.980949	0.00830358	7
	-13.8359	0.99592	0.0100596	7	0.989318	0.0119912	6	0.981813	0.00817006	7
	-13.771	0.996489	0.00995844	7	0.990033	0.0118649	6	0.982675	0.00803589	7
	-13.706	0.997045	0.00986009	7	0.990738	0.0117377	6	0.983502	0.00790903	7
	-13.6411	0.997599	0.00976222	7	0.991443	0.0116112	6	0.984327	0.00778293	7
	-13.5761	0.998153	0.00966481	7	0.992147	0.0114857	6	0.985153	0.00765758	7
	-13.5112	0.998706	0.00956772	7	0.992849	0.011361	6	0.985975	0.00753177	7
	-13.4462	0.999246	0.0094734	7	0.993541	0.0112359	6	0.986763	0.00741345	7
	-13.3812	0.999784	0.00937954	7	0.994232	0.0111116	6	0.98755	0.00729604	7
	-13.3163	1.00032	0.00928612	7	0.994922	0.0109882	6	0.988337	0.00717953	7
	-13.2513	1.00086	0.00919302	7	0.99561	0.0108657	6	0.98912	0.00706278	7
	-13.1864	1.00138	0.00910265	7	0.996287	0.0107433	6	0.98987	0.00695362	7
	-13.1214	1.00191	0.00901273	7	0.996962	0.0106217	6	0.990619	0.00684554	7
	-13.0565	1.00243	0.00892325	7	0.997637	0.0105011	6	0.991367	0.00673853	7
	-12.9915	1.00295	0.00883406	7	0.998311	0.0103813	6	0.990034	0.00610767	8
	-12.9265	1.00346	0.00874756	7	0.998972	0.0102621	6	0.990778	0.00601573	8
	-12.8616	1.00397	0.00866151	7	0.999632	0.0101437	6	0.991522	0.00592476	8
	-12.7966	1.00447	0.00857588	7	1.00029	0.0100263	6	0.992265	0.00583478	8
	-12.7317	1.00498	0.00849053	7	1.00095	0.00990984	6	0.993006	0.0057449	8
	-12.6667	1.00547	0.00840782	7	1.00159	0.00979424	6	0.993716	0.005661	8
	-12.6018	1.00597	0.00832555	7	1.00224	0.00967951	6	0.994424	0.00557823	8
	-12.5368	1.00646	0.00824368	7	1.00288	0.00956582	6	0.995132	0.00549662	8
	-12.4718	1.00695	0.00816209	7	1.00352	0.00945311	6	0.995837	0.00541537	8
	-12.4069	1.00743	0.00808307	7	1.00415	0.00934156	6	0.996512	0.00534005	8
	-12.3419	1.00791	0.00800448	7	1.00478	0.00923093	6	0.997185	0.00526606	8
	-12.277	1.00839	0.00792627	7	1.00541	0.00912137	6	0.997859	0.00519339	8
	-12.212	1.00886	0.00784834	7	1.00603	0.00901286	6	0.99853	0.00512135	8
	-12.1471	1.00933	0.0077729	7	1.00665	0.00890577	6	0.999171	0.00505515	8
	-12.0821	1.00979	0.00769789	7	1.00726	0.00879965	6	0.999811	0.00499045	8
	-12.0171	1.01026	0.00762324	7	1.00787	0.00869465	6	1.00045	0.00492726	8
	-11.9522	1.01072	0.00754887	7	1.00848	0.00859076	6	1.00109	0.00486496	8
	-11.8872	1.01117	0.0074769	7	1.00907	0.00848853	6	1.0017	0.00480835	8
	-11.8223	1.01162	0.00740535	7	1.00967	0.00838733	6	1.0023	0.0047534	8
	-11.7573	1.01208	0.00733415	7	1.01026	0.0082873	6	1.00291	0.00470012	8
	-11.6923	1.01253	0.00726323	7	1.01085	0.00818845	6	0.999205	0.0059497	9
	-11.6274	1.01296	0.00719462	7	1.01143	0.00809147	6	0.999855	0.00586849	9
	-11.5624	1.0134	0.00712641	7	1.01201	0.00799559	6	1.0005	0.00578832	9
	-11.4975	1.01384	0.00705855	7	1.01259	0.00790093	6	1.00115	0.0057093	9
	-11.4325	1.01428	0.00699097	7	1.01316	0.00780753	6	1.0018	0.00563104	9
	-11.3676	1.01471	0.00692559	7	1.01373	0.00771619	6	1.00242	0.00555841	9
	-11.3026	1.01513	0.00686061	7	1.01429	0.00762603	6	1.00304	0.00548698	9
	-11.2376	1.01556	0.00679597	7	1.01485	0.00753713	6	1.00365	0.00541684	9
	-11.1727	1.01598	0.0067316	7	1.01541	0.00744959	6	1.00427	0.00534767	9
	-11.1077	1.0164	0.00666934	7	1.01595	0.00736425	6	1.00485	0.00528406	9
	-11.0428	1.01681	0.00660748	7	1.0165	0.00728017	6	1.00544	0.00522178	9
	-10.9778	1.01722	0.00654595	7	1.01704	0.00719742	6	1.00602	0.00516094	9
	-10.9129	1.01764	0.00648467	7	1.01759	0.0071161	6	1.00661	0.00510126	9
	-10.8479	1.01804	0.00642541	7	1.01812	0.00703711	6	1.00716	0.00504696	9
	-10.7829	1.01844	0.00636655	7	1.01864	0.00695944	6	1.00772	0.00499411	9
	-10.718	1.01885	0.006308	7	1.01917	0.00688318	6	1.00827	0.0049428	9
	-10.653	1.01925	0.00624971	7	1.0197	0.00680842	6	1.00882	0.00489282	9
	-10.5881	1.01964	0.00619334	7	1.02021	0.00673607	6	1.00935	0.00484795	9
	-10.5231	1.02003	0.00613735	7	1.02073	0.00666511	6	1.00987	0.00480461	9
	-10.4582	1.02042	0.00608167	7	1.02124	0.00659562	6	1.0104	0.00476289	9
	-10.3932	1.02081	0.00602626	7	1.02175	0.0065277	6	1.01092	0.00472263	9
	-10.3282	1.0212	0.00597265	7	1.02225	0.00646222	6	1.01142	0.0046871	9
	-10.2633	1.02158	0.00591944	7	1.02274	0.00639819	6	1.01192	0.00465315	9
	-10.1983	1.02196	0.00586652	7	1.02324	0.0063357	6	1.01242	0.00462085	9
	-10.1334	1.02234	0.00581386	7	1.02374	0.00627483	6	1.01291	0.00459009	9
	-10.0684	1.02271	0.00576292	7	1.02422	0.00621638	6	1.01338	0.00456359	9
	-10.0035	1.02308	0.00571236	7	1.0247	0.00615944	6	1.01385	0.00453867	9
	-9.9385	1.02345	0.00566209	7	1.02518	0.00610407	6	1.01433	0.00451539	9
	-9.87354	1.02382	0.00561208	7	1.02566	0.00605038	6	1.01479	0.00449368	9
	-9.80858	1.02419	0.00556369	7	1.02613	0.00599903	6	1.01524	0.00447571	9
	-9.74362	1.02455	0.00551568	7	1.0266	0.00594922	6	1.01569	0.00445925	9
	-9.67867	1.02491	0.00546796	7	1.02706	0.00590103	6	1.01613	0.00444437	9
	-9.61371	1.02527	0.0054205	7	1.02753	0.00585454	6	1.01658	0.00443104	9
	-9.54875	1.02563	0.00537457	7	1.02798	0.00581025	6	1.017	0.00442086	9
	-9.48379	1.02598	0.00532901	7	1.02843	0.00576752	6	1.01742	0.0044121	9
	-9.41884	1.02633	0.00528373	7	1.02889	0.00572643	6	1.01784	0.00440483	9
	-9.35388	1.02668	0.00523872	7	1.02934	0.00568706	6	1.01827	0.00439903	9
	-9.28892	1.02703	0.00519515	7	1.02978	0.00564969	6	1.01867	0.00439578	9
	-9.22396	1.02737	0.00515194	7	1.03021	0.00561388	6	1.01907	0.00439382	9
	-9.15901	1.02772	0.00510901	7	1.03065	0.0055797	6	1.01947	0.00439322	9
	-9.09405	1.02806	0.00506635	7	1.03109	0.00554724	6	1.01986	0.00439399	9
	-9.02909	1.0284	0.00502505	7	1.03151	0.00551655	6	1.02024	0.0043967	9
	-8.96413	1.02873	0.0049841	7	1.03194	0.00548738	6	1.02062	0.00440055	9
	-8.89918	1.02907	0.00494343	7	1.03236	0.00545984	6	1.021	0.00440563	9
	-8.83422	1.0294	0.00490302	7	1.03279	0.00543399	6	1.02138	0.00441195	9
	-8.76926	1.02973	0.0048639	7	1.0332	0.00540964	6	1.02174	0.00441963	9
	-8.7043	1.03006	0.00482513	7	1.03361	0.00538677	6	1.0221	0.0044283	9
	-8.63935	1.03039	0.00478663	7	1.03402	0.00536548	6	1.02246	0.00443804	9
	-8.57439	1.03071	0.0047484	7	1.03443	0.00534586	6	1.02282	0.0044489	9
	-8.50943	1.03103	0.00471137	7	1.03483	0.00532745	6	1.02316	0.00446058	9
	-8.44447	1.03136	0.00467468	7	1.03523	0.00531045	6	1.0235	0.0044731	9
	-8.37952	1.03168	0.00463826	7	1.03563	0.00529499	6	1.02384	0.00448655	9
	-8.31456	1.03199	0.00460212	7	1.03602	0.00528114	6	1.02418	0.00450097	9
	-8.2496	1.03231	0.0045671	7	1.03641	0.00526822	6	1.0245	0.00451575	9
	-8.18464	1.03262	0.00453242	7	1.0368	0.00525664	6	1.02483	0.00453122	9
	-8.11969	1.03293	0.00449801	7	1.03718	0.00524653	6	1.02515	0.00454748	9
	-8.05473	1.03325	0.00446388	7	1.03757	0.00523797	6	1.02547	0.00456459	9
	-7.98977	1.03355	0.0044308	7	1.03794	0.00523006	6	1.02578	0.00458164	9
	-7.92481	1.03386	0.00439804	7	1.03832	0.00522341	6	1.02609	0.00459925	9
	-7.85986	1.03416	0.00436555	7	1.03869	0.00521816	6	1.0264	0.00461753	9
	-7.7949	1.03447	0.00433335	7	1.03907	0.0052144	6	1.0267	0.00463655	9
	-7.72994	1.03477	0.00430213	7	1.03943	0.00521102	6	1.027	0.00465517	9
	-7.66498	1.03507	0.00427123	7	1.0398	0.00520881	6	1.02729	0.00467422	9
	-7.60003	1.03537	0.0042406	7	1.04016	0.00520792	6	1.02758	0.00469384	9
	-7.53507	1.03566	0.00421026	7	1.04052	0.00520845	6	1.02787	0.00471409	9
	-7.47011	1.03596	0.00418082	7	1.04088	0.00520913	6	1.02815	0.00473367	9
	-7.40515	1.03625	0.00415171	7	1.04123	0.00521089	6	1.02843	0.00475358	9
	-7.3402	1.03654	0.00412285	7	1.04158	0.00521388	6	1.02871	0.00477396	9
	-7.27524	1.03683	0.0040943	7	1.04194	0.00521822	6	1.02899	0.00479489	9
	-7.21028	1.03712	0.00406659	7	1.04228	0.00522251	6	1.02925	0.00481493	9
	-7.14532	1.0374	0.0040392	7	1.04262	0.00522777	6	1.02952	0.00483522	9
	-7.08037	1.03769	0.00401206	7	1.04297	0.00523419	6	1.02978	0.0048559	9
	-7.01541	1.03797	0.00398524	7	1.04331	0.0052419	6	1.03005	0.00487705	9
	-6.95045	1.03825	0.0039592	7	1.04364	0.00524936	6	1.0303	0.00489715	9
	-6.88549	1.03853	0.00393346	7	1.04398	0.00525771	6	1.03056	0.00491742	9
	-6.82054	1.03881	0.00390798	7	1.04431	0.00526713	6	1.03081	0.00493803	9
	-6.75558	1.03909	0.00388283	7	1.04464	0.00527778	6	1.03106	0.00495905	9
	-6.69062	1.03936	0.00385839	7	1.04497	0.00528803	6	1.03131	0.00497889	9
	-6.62566	1.03963	0.00383426	7	1.04529	0.00529907	6	1.03155	0.00499885	9
	-6.56071	1.03991	0.00381039	7	1.04562	0.00531112	6	1.03179	0.00501909	9
	-6.49575	1.04018	0.00378685	7	1.04594	0.00532433	6	1.03203	0.0050397	9
	-6.43079	1.04045	0.00376396	7	1.04626	0.00533701	6	1.03226	0.00505905	9
	-6.36583	1.04071	0.00374137	7	1.04658	0.0053504	6	1.0325	0.00507848	9
	-6.30088	1.04098	0.00371905	7	1.04689	0.00536472	6	1.03273	0.00509815	9
	-6.23592	1.04124	0.00369706	7	1.04721	0.00538015	6	1.03296	0.00511814	9
	-6.17096	1.04151	0.00367567	7	1.04751	0.00539495	6	1.03318	0.00513684	9
	-6.106	1.04177	0.00365458	7	1.04782	0.00541038	6	1.0334	0.00515558	9
	-6.04105	1.04203	0.00363375	7	1.04813	0.00542667	6	1.03362	0.00517453	9
	-5.97609	1.04228	0.00361327	7	1.04843	0.00544402	6	1.03385	0.00519376	9
	-5.91113	1.04254	0.00359333	7	1.04873	0.00546065	6	1.03406	0.0052117	9
	-5.84617	1.04279	0.00357368	7	1.04903	0.00547785	6	1.03427	0.00522966	9
	-5.78122	1.04305	0.0035543	7	1.04933	0.00549584	6	1.03448	0.00524779	9
	-5.71626	1.0433	0.00353527	7	1.04963	0.00551485	6	1.0347	0.00526619	9
	-5.6513	1.04355	0.00351674	7	1.04992	0.00553307	6	1.0349	0.00528331	9
	-5.58634	1.04379	0.00349849	7	1.05021	0.00555179	6	1.03511	0.00530042	9
	-5.52139	1.04404	0.00348051	7	1.0505	0.00557124	6	1.03531	0.00531769	9
	-5.45643	1.04429	0.0034629	7	1.05079	0.00559168	6	1.03551	0.0053352	9
	-5.39147	1.04453	0.00344574	7	1.05108	0.00561125	6	1.03571	0.00535148	9
	-5.32651	1.04477	0.00342886	7	1.05136	0.00563127	6	1.0359	0.00536774	9
	-5.26156	1.04501	0.00341225	7	1.05164	0.00565196	6	1.0361	0.00538414	9
	-5.1966	1.04525	0.00339601	7	1.05193	0.00567362	6	1.0363	0.00540075	9
	-5.13164	1.04549	0.0033802	7	1.0522	0.00569434	6	1.03648	0.00541619	9
	-5.06668	1.04572	0.00336467	7	1.05248	0.00571545	6	1.03667	0.0054316	9
	-5.00173	1.04596	0.0033494	7	1.05275	0.00573718	6	1.03686	0.00544713	9
	-4.93677	1.04619	0.00333451	7	1.05303	0.00575985	6	1.03705	0.00546286	9
	-4.87181	1.04642	0.00332002	7	1.05329	0.00578152	6	1.03723	0.00547748	9
	-4.80685	1.04665	0.00330581	7	1.05356	0.00580352	6	1.03741	0.00549207	9
	-4.7419	1.04687	0.00329187	7	1.05383	0.00582609	6	1.03759	0.00550677	9
	-4.67694	1.0471	0.0032783	7	1.05409	0.00584957	6	1.03777	0.00552165	9
	-4.61198	1.04732	0.00326513	7	1.05435	0.00587199	6	1.03795	0.00553549	9
	-4.54702	1.04754	0.00325222	7	1.05461	0.00589467	6	1.03812	0.00554929	9
	-4.48207	1.04777	0.00323959	7	1.05487	0.00591787	6	1.03829	0.00556319	9
	-4.41711	1.04799	0.00322734	7	1.05513	0.00594197	6	1.03847	0.00557727	9
	-4.35215	1.0482	0.00321546	7	1.05538	0.00596492	6	1.03863	0.00559037	9
	-4.28719	1.04842	0.00320386	7	1.05563	0.00598806	6	1.0388	0.00560342	9
	-4.22224	1.04863	0.00319252	7	1.05588	0.00601169	6	1.03897	0.00561657	9
	-4.15728	1.04884	0.00318157	7	1.05613	0.0060362	6	1.03914	0.00562989	9
	-4.09232	1.04905	0.00317099	7	1.05638	0.00605945	6	1.0393	0.00564229	9
	-4.02736	1.04926	0.00316068	7	1.05662	0.00608284	6	1.03946	0.00565465	9
	-3.96241	1.04947	0.00315064	7	1.05686	0.00610667	6	1.03962	0.0056671	9
	-3.89745	1.04968	0.00314098	7	1.0571	0.00613137	6	1.03978	0.0056797	9
	-3.83249	1.04988	0.00313169	7	1.05734	0.00615471	6	1.03994	0.00569145	9
	-3.76753	1.05008	0.00312267	7	1.05757	0.00617812	6	1.04009	0.00570316	9
	-3.70258	1.05028	0.00311391	7	1.0578	0.00620193	6	1.04024	0.00571495	9
	-3.63762	1.05048	0.00310554	7	1.05803	0.0062266	6	1.0404	0.00572689	9
	-3.57266	1.05067	0.00309754	7	1.05826	0.00624978	6	1.04055	0.00573803	9
	-3.5077	1.05087	0.0030898	7	1.05848	0.00627299	6	1.0407	0.00574914	9
	-3.44275	1.05106	0.00308232	7	1.05871	0.00629655	6	1.04085	0.00576033	9
	-3.37779	1.05125	0.00307523	7	1.05893	0.00632097	6	1.041	0.00577165	9
	-3.31283	1.05144	0.0030685	7	1.05915	0.00634379	6	1.04114	0.00578225	9
	-3.24787	1.05163	0.00306204	7	1.05936	0.00636657	6	1.04128	0.0057928	9
	-3.18292	1.05181	0.00305583	7	1.05958	0.00638966	6	1.04143	0.00580344	9
	-3.11796	1.052	0.00305001	7	1.05979	0.0064136	6	1.04157	0.00581419	9
	-3.053	1.05218	0.00304455	7	1.06	0.00643584	6	1.04171	0.00582429	9
	-2.98804	1.05236	0.00303936	7	1.0602	0.00645798	6	1.04185	0.00583435	9
	-2.92309	1.05254	0.0030344	7	1.06041	0.0064804	6	1.04198	0.00584448	9
	-2.85813	1.05271	0.00302984	7	1.06061	0.00650367	6	1.04212	0.00585473	9
	-2.79317	1.05289	0.00302565	7	1.06081	0.00652513	6	1.04225	0.00586438	9
	-2.72821	1.05306	0.0030217	7	1.061	0.00654643	6	1.04239	0.005874	9
	-2.66326	1.05323	0.00301799	7	1.06119	0.00656798	6	1.04252	0.00588369	9
	-2.5983	1.0534	0.00301469	7	1.06139	0.00659037	6	1.04265	0.00589348	9
	-2.53334	1.05356	0.00301174	7	1.06157	0.00661087	6	1.04278	0.00590274	9
	-2.46838	1.05373	0.00300903	7	1.06176	0.00663115	6	1.0429	0.00591197	9
	-2.40343	1.05389	0.00300656	7	1.06194	0.00665165	6	1.04303	0.00592126	9
	-2.33847	1.05405	0.00300449	7	1.06212	0.00667299	6	1.04316	0.00593066	9
	-2.27351	1.05421	0.00300277	7	1.0623	0.00669235	6	1.04328	0.00593957	9
	-2.20855	1.05437	0.00300129	7	1.06247	0.00671145	6	1.0434	0.00594846	9
	-2.1436	1.05452	0.00300003	7	1.06264	0.00673073	6	1.04352	0.00595741	9
	-2.07864	1.05468	0.00299919	7	1.06282	0.00675084	6	1.04364	0.00596646	9
	-2.01368	1.05483	0.00299868	7	1.06298	0.0067689	6	1.04376	0.00597508	9
	-1.94872	1.05497	0.00299841	7	1.06314	0.00678666	6	1.04388	0.00598367	9
	-1.88377	1.05512	0.00299835	7	1.0633	0.00680457	6	1.04399	0.00599232	9
	-1.81881	1.05527	0.00299871	7	1.06346	0.00682329	6	1.04411	0.00600108	9
	-1.75385	1.05541	0.00299941	7	1.06362	0.00683989	6	1.04422	0.00600943	9
	-1.68889	1.05555	0.00300033	7	1.06377	0.00685614	6	1.04433	0.00601777	9
	-1.62394	1.05568	0.00300146	7	1.06392	0.00687253	6	1.04444	0.00602616	9
	-1.55898	1.05582	0.00300301	7	1.06407	0.00688971	6	1.04455	0.00603466	9
	-1.49402	1.05595	0.00300489	7	1.06421	0.00690469	6	1.04465	0.00604278	9
	-1.42906	1.05608	0.003007	7	1.06435	0.00691928	6	1.04476	0.00605089	9
	-1.36411	1.05622	0.0030093	7	1.06448	0.00693398	6	1.04486	0.00605905	9
	-1.29915	1.05634	0.00301202	7	1.06462	0.00694946	6	1.04497	0.00606731	9
	-1.23419	1.05647	0.00301508	7	1.06475	0.00696267	6	1.04507	0.00607521	9
	-1.16923	1.05659	0.00301836	7	1.06488	0.00697545	6	1.04517	0.00608309	9
	-1.10428	1.05671	0.00302183	7	1.065	0.00698833	6	1.04527	0.00609102	9
	-1.03932	1.05683	0.00302572	7	1.06513	0.00700195	6	1.04537	0.00609905	9
	-0.974362	1.05695	0.00302994	7	1.06524	0.00701325	6	1.04546	0.00610672	9
	-0.909405	1.05706	0.00303438	7	1.06536	0.00702409	6	1.04555	0.00611435	9
	-0.844447	1.05717	0.003039	7	1.06547	0.00703501	6	1.04565	0.00612203	9
	-0.77949	1.05728	0.00304404	7	1.06559	0.00704664	6	1.04574	0.00612983	9
	-0.714532	1.05739	0.00304943	7	1.06569	0.00705591	6	1.04583	0.00613721	9
	-0.649575	1.05749	0.00305501	7	1.06579	0.00706469	6	1.04591	0.00614455	9
	-0.584617	1.0576	0.00306078	7	1.06589	0.00707353	6	1.046	0.00615194	9
	-0.51966	1.0577	0.00306696	7	1.06599	0.00708306	6	1.04609	0.00615944	9
	-0.454702	1.05779	0.00307349	7	1.06609	0.00709019	6	1.04617	0.00616646	9
	-0.389745	1.05789	0.0030802	7	1.06618	0.00709682	6	1.04625	0.00617343	9
	-0.324787	1.05798	0.0030871	7	1.06626	0.0071035	6	1.04633	0.00618045	9
	-0.25983	1.05808	0.00309441	7	1.06635	0.00711082	6	1.04642	0.00618759	9
	-0.194872	1.05816	0.00310206	7	1.06643	0.00711574	6	1.04649	0.00619416	9
	-0.129915	1.05825	0.00310991	7	1.06651	0.00712013	6	1.04657	0.00620066	9
	-0.0649575	1.05833	0.00311792	7	1.06659	0.00712456	6	1.04664	0.00620721	9
	0	1.05842	0.00312634	7	1.06666	0.0071296	6	1.04672	0.0062139	9
	0.0649575	1.05849	0.0031351	7	1.06673	0.00713223	6	1.04679	0.00621992	9
	0.129915	1.05857	0.00314405	7	1.06679	0.00713432	6	1.04686	0.00622585	9
	0.194872	1.05865	0.00315316	7	1.06686	0.00713644	6	1.04693	0.00623183	9
	0.25983	1.05872	0.00316268	7	1.06692	0.00713914	6	1.047	0.00623795	9
	0.324787	1.05879	0.00317253	7	1.06697	0.00713943	6	1.04706	0.00624331	9
	0.389745	1.05886	0.00318255	7	1.06702	0.00713917	6	1.04713	0.00624856	9
	0.454702	1.05892	0.00319274	7	1.06708	0.00713895	6	1.04719	0.00625386	9
	0.51966	1.05899	0.00320332	7	1.06713	0.00713925	6	1.04725	0.00625931	9
	0.584617	1.05905	0.00321423	7	1.06717	0.00713718	6	1.04731	0.00626389	9
	0.649575	1.0591	0.0032253	7	1.06721	0.00713455	6	1.04737	0.00626834	9
	0.714532	1.05916	0.00323652	7	1.06725	0.00713195	6	1.04742	0.00627285	9
	0.77949	1.05921	0.00324814	7	1.06729	0.00712984	6	1.04748	0.00627751	9
	0.844447	1.05926	0.00326007	7	1.06732	0.00712539	6	1.04753	0.0062812	9
	0.909405	1.05931	0.00327215	7	1.06734	0.0071204	6	1.04758	0.00628473	9
	0.974362	1.05936	0.00328437	7	1.06737	0.00711543	6	1.04764	0.00628832	9
	1.03932	1.0594	0.00329698	7	1.0674	0.00711092	6	1.04769	0.00629208	9
	1.10428	1.05944	0.00330988	7	1.06742	0.00710413	6	1.04773	0.00629476	9
	1.16923	1.05948	0.00332293	7	1.06743	0.0070968	6	1.04778	0.00629727	9
	1.23419	1.05952	0.00333612	7	1.06745	0.00708951	6	1.04782	0.00629983	9
	1.29915	1.05956	0.00334967	7	1.06746	0.00708263	6	1.04787	0.00630258	9
	1.36411	1.05959	0.0033635	7	1.06747	0.00707357	6	1.0479	0.00630415	9
	1.42906	1.05962	0.00337747	7	1.06747	0.00706399	6	1.04794	0.00630552	9
	1.49402	1.05965	0.00339157	7	1.06748	0.00705445	6	1.04798	0.00630696	9
	1.55898	1.05968	0.00340603	7	1.06748	0.00704529	6	1.04802	0.00630859	9
	1.62394	1.0597	0.00342075	7	1.06748	0.00703405	6	1.04805	0.00630897	9
	1.68889	1.05972	0.00343559	7	1.06747	0.00702232	6	1.04808	0.00630914	9
	1.75385	1.05974	0.00345056	7	1.06746	0.00701064	6	1.04812	0.00630938	9
	1.81881	1.05976	0.00346587	7	1.06745	0.0069993	6	1.04815	0.00630982	9
	1.88377	1.05977	0.00348142	7	1.06744	0.00698602	6	1.04817	0.00630894	9
	1.94872	1.05978	0.00349709	7	1.06742	0.00697228	6	1.0482	0.00630784	9
	2.01368	1.05979	0.00351288	7	1.06741	0.00695858	6	1.04822	0.00630682	9
	2.07864	1.0598	0.00352899	7	1.06739	0.00694521	6	1.04825	0.00630601	9
	2.1436	1.05981	0.00354532	7	1.06736	0.00693002	6	1.04827	0.00630384	9
	2.20855	1.05981	0.00356176	7	1.06734	0.00691441	6	1.04829	0.00630144	9
	2.27351	1.05982	0.00357831	7	1.06731	0.00689886	6	1.04831	0.00629913	9
	2.33847	1.05982	0.00359517	7	1.06728	0.0068836	6	1.04833	0.00629703	9
	2.40343	1.05981	0.00361222	7	1.06725	0.00686667	6	1.04834	0.00629356	9
	2.46838	1.05981	0.00362937	7	1.06721	0.00684936	6	1.04836	0.00628986	9
	2.53334	1.05981	0.00364663	7	1.06717	0.00683212	6	1.04837	0.00628625	9
	2.5983	1.0598	0.00366418	7	1.06714	0.00681514	6	1.04838	0.00628286	9
	2.66326	1.05979	0.0036819	7	1.0671	0.00679665	6	1.04839	0.00627811	9
	2.72821	1.05978	0.0036997	7	1.06705	0.00677782	6	1.0484	0.00627312	9
	2.79317	1.05977	0.0037176	7	1.06701	0.00675906	6	1.04841	0.00626822	9
	2.85813	1.05975	0.00373578	7	1.06696	0.00674054	6	1.04841	0.00626356	9
	2.92309	1.05974	0.0037541	7	1.06691	0.00672068	6	1.04842	0.00625754	9
	2.98804	1.05972	0.00377249	7	1.06686	0.00670051	6	1.04842	0.00625129	9
	3.053	1.0597	0.00379098	7	1.0668	0.00668042	6	1.04842	0.00624514	9
	3.11796	1.05968	0.00380973	7	1.06675	0.00666057	6	1.04842	0.00623923	9
	3.18292	1.05965	0.00382859	7	1.06669	0.00663951	6	1.04842	0.00623198	9
	3.24787	1.05963	0.00384751	7	1.06663	0.0066182	6	1.04842	0.00622451	9
	3.31283	1.0596	0.00386653	7	1.06657	0.00659699	6	1.04841	0.00621714	9
	3.37779	1.05958	0.00388579	7	1.06651	0.00657598	6	1.04841	0.00621002	9
	3.44275	1.05955	0.00390514	7	1.06645	0.00655394	6	1.0484	0.00620157	9
	3.5077	1.05951	0.00392454	7	1.06638	0.00653168	6	1.04839	0.00619291	9
	3.57266	1.05948	0.00394404	7	1.06631	0.00650952	6	1.04839	0.00618436	9
	3.63762	1.05945	0.00396376	7	1.06625	0.00648757	6	1.04838	0.00617605	9
	3.70258	1.05941	0.00398355	7	1.06617	0.00646472	6	1.04836	0.00616644	9
	3.76753	1.05938	0.00400339	7	1.0661	0.0064417	6	1.04835	0.00615662	9
	3.83249	1.05934	0.00402332	7	1.06603	0.00641879	6	1.04834	0.00614693	9
	3.89745	1.0593	0.00404345	7	1.06596	0.00639607	6	1.04833	0.00613747	9
	3.96241	1.05926	0.00406365	7	1.06588	0.0063726	6	1.04831	0.00612672	9
	4.02736	1.05922	0.00408388	7	1.0658	0.006349	6	1.04829	0.00611578	9
	4.09232	1.05918	0.00410421	7	1.06573	0.00632551	6	1.04827	0.00610498	9
	4.15728	1.05913	0.00412472	7	1.06565	0.00630222	6	1.04826	0.00609439	9
	4.22224	1.05909	0.00414529	7	1.06557	0.0062783	6	1.04824	0.00608255	9
	4.28719	1.05904	0.0041659	7	1.06549	0.00625427	6	1.04822	0.00607052	9
	4.35215	1.059	0.0041866	7	1.0654	0.00623037	6	1.04819	0.00605863	9
	4.41711	1.05895	0.00420747	7	1.06532	0.00620666	6	1.04817	0.00604695	9
	4.48207	1.0589	0.0042284	7	1.06524	0.00618243	6	1.04815	0.00603405	9
	4.54702	1.05885	0.00424937	7	1.06515	0.00615813	6	1.04812	0.00602097	9
	4.61198	1.0588	0.00427042	7	1.06507	0.00613396	6	1.0481	0.00600805	9
	4.67694	1.05875	0.00429164	7	1.06498	0.00610997	6	1.04807	0.00599532	9
	4.7419	1.05869	0.00431291	7	1.06489	0.00608557	6	1.04805	0.00598141	9
	4.80685	1.05864	0.00433423	7	1.06481	0.00606112	6	1.04802	0.00596733	9
	4.87181	1.05858	0.00435563	7	1.06472	0.00603679	6	1.04799	0.00595342	9
	4.93677	1.05853	0.00437718	7	1.06463	0.00601265	6	1.04796	0.0059397	9
	5.00173	1.05847	0.0043988	7	1.06454	0.00598819	6	1.04793	0.00592485	9
	5.06668	1.05841	0.00442045	7	1.06445	0.00596369	6	1.0479	0.00590985	9
	5.13164	1.05836	0.00444219	7	1.06436	0.00593932	6	1.04787	0.00589502	9
	5.1966	1.0583	0.00446406	7	1.06427	0.00591514	6	1.04784	0.00588038	9
	5.26156	1.05824	0.00448601	7	1.06418	0.0058907	6	1.04781	0.00586468	9
	5.32651	1.05818	0.004508	7	1.06409	0.00586625	6	1.04778	0.00584886	9
	5.39147	1.05812	0.00453006	7	1.064	0.00584192	6	1.04774	0.00583322	9
	5.45643	1.05806	0.00455225	7	1.0639	0.00581777	6	1.04771	0.00581775	9
	5.52139	1.058	0.00457451	7	1.06381	0.00579344	6	1.04768	0.00580132	9
	5.58634	1.05793	0.00459682	7	1.06372	0.00576911	6	1.04764	0.0057848	9
	5.6513	1.05787	0.00461919	7	1.06363	0.00574489	6	1.04761	0.00576846	9
	5.71626	1.05781	0.00464169	7	1.06353	0.00572086	6	1.04757	0.00575228	9
	5.78122	1.05774	0.00466426	7	1.06344	0.0056967	6	1.04754	0.00573525	9
	5.84617	1.05768	0.00468686	7	1.06335	0.00567256	6	1.0475	0.00571815	9
	5.91113	1.05762	0.00470954	7	1.06326	0.00564852	6	1.04747	0.00570124	9
	5.97609	1.05755	0.00473233	7	1.06316	0.00562467	6	1.04743	0.00568449	9
	6.04105	1.05748	0.00475519	7	1.06307	0.00560074	6	1.0474	0.00566698	9
	6.106	1.05742	0.00477809	7	1.06298	0.00557684	6	1.04736	0.00564943	9
	6.17096	1.05735	0.00480106	7	1.06289	0.00555304	6	1.04732	0.00563209	9
	6.23592	1.05729	0.00482413	7	1.06279	0.00552942	6	1.04729	0.0056149	9
	6.30088	1.05722	0.00484728	7	1.0627	0.00550577	6	1.04725	0.00559706	9
	6.36583	1.05715	0.00487046	7	1.06261	0.00548215	6	1.04721	0.00557921	9
	6.43079	1.05708	0.00489371	7	1.06252	0.00545863	6	1.04718	0.00556158	9
	6.49575	1.05702	0.00491705	7	1.06243	0.00543528	6	1.04714	0.00554408	9
	6.56071	1.05695	0.00494047	7	1.06234	0.00541196	6	1.0471	0.00552604	9
	6.62566	1.05688	0.00496392	7	1.06225	0.00538866	6	1.04706	0.00550803	9
	6.69062	1.05681	0.00498744	7	1.06216	0.00536547	6	1.04703	0.00549025	9
	6.75558	1.05674	0.00501104	7	1.06207	0.00534244	6	1.04699	0.00547259	9
	6.82054	1.05667	0.00503472	7	1.06198	0.00531946	6	1.04695	0.0054545	9
	6.88549	1.0566	0.00505843	7	1.06189	0.00529654	6	1.04692	0.00543646	9
	6.95045	1.05653	0.00508221	7	1.0618	0.0052737	6	1.04688	0.00541866	9
	7.01541	1.05646	0.00510606	7	1.06171	0.00525103	6	1.04684	0.00540098	9
	7.08037	1.05639	0.00512999	7	1.06163	0.00522845	6	1.04681	0.00538297	9
	7.14532	1.05632	0.00515396	7	1.06154	0.00520593	6	1.04677	0.00536504	9
	7.21028	1.05625	0.00517798	7	1.06145	0.0051835	6	1.04674	0.00534736	9
	7.27524	1.05618	0.00520208	7	1.06137	0.00516121	6	1.0467	0.0053298	9
	7.3402	1.05611	0.00522626	7	1.06128	0.00513907	6	1.04666	0.005312	9
	7.40515	1.05604	0.00525047	7	1.0612	0.005117	6	1.04663	0.00529432	9
	7.47011	1.05597	0.00527473	7	1.06112	0.00509501	6	1.04659	0.00527689	9
	7.53507	1.0559	0.00529907	7	1.06103	0.00507316	6	1.04656	0.00525958	9
	7.60003	1.05582	0.00532348	7	1.06095	0.00505149	6	1.04652	0.00524213	9
	7.66498	1.05575	0.00534792	7	1.06087	0.00502991	6	1.04649	0.00522483	9
	7.72994	1.05568	0.00537242	7	1.06079	0.0050084	6	1.04646	0.00520779	9
	7.7949	1.05561	0.00539699	7	1.06071	0.00498704	6	1.04642	0.00519086	9
	7.85986	1.05554	0.00542162	7	1.06063	0.00496589	6	1.04639	0.00517389	9
	7.92481	1.05547	0.00544629	7	1.06055	0.00494484	6	1.04636	0.0051571	9
	7.98977	1.0554	0.00547101	7	1.06047	0.00492387	6	1.04632	0.00514057	9
	8.05473	1.05532	0.00549579	7	1.06039	0.00490303	6	1.04629	0.00512416	9
	8.11969	1.05525	0.00552063	7	1.06032	0.00488245	6	1.04626	0.00510779	9
	8.18464	1.05518	0.00554551	7	1.06024	0.00486199	6	1.04623	0.00509164	9
	8.2496	1.05511	0.00557044	7	1.06016	0.0048416	6	1.0462	0.00507577	9
	8.31456	1.05504	0.00559543	7	1.06009	0.00482135	6	1.04617	0.00506	9
	8.37952	1.05497	0.00562047	7	1.06002	0.00480138	6	1.04614	0.00504436	9
	8.44447	1.0549	0.00564554	7	1.05994	0.00478155	6	1.04611	0.00502897	9
	8.50943	1.05483	0.00567067	7	1.05987	0.0047618	6	1.04608	0.00501386	9
	8.57439	1.05475	0.00569584	7	1.0598	0.00474218	6	1.04605	0.00499886	9
	8.63935	1.05468	0.00572106	7	1.05973	0.00472288	6	1.04602	0.00498408	9
	8.7043	1.05461	0.0057463	7	1.05966	0.00470373	6	1.04599	0.00496957	9
	8.76926	1.05454	0.0057716	7	1.05959	0.00468465	6	1.04597	0.00495534	9
	8.83422	1.05447	0.00579694	7	1.05952	0.00466571	6	1.04594	0.00494123	9
	8.89918	1.0544	0.0058223	7	1.05945	0.00464711	6	1.04591	0.00492741	9
	8.96413	1.05433	0.0058477	7	1.05938	0.00462867	6	1.04589	0.00491389	9
	9.02909	1.05426	0.00587313	7	1.05932	0.00461031	6	1.04586	0.00490066	9
	9.09405	1.05419	0.00589861	7	1.05925	0.00459209	6	1.04584	0.00488754	9
	9.15901	1.05412	0.0059241	7	1.05918	0.00457422	6	1.04581	0.00487479	9
	9.22396	1.05405	0.0059496	7	1.05912	0.00455652	6	1.04579	0.00486236	9
	9.28892	1.05398	0.00597515	7	1.05906	0.0045389	6	1.04576	0.00485023	9
	9.35388	1.05391	0.00600073	7	1.05899	0.00452142	6	1.04574	0.00483821	9
	9.41884	1.05384	0.00602629	7	1.05893	0.00450429	6	1.04572	0.00482662	9
	9.48379	1.05377	0.00605186	7	1.05887	0.00448734	6	1.04569	0.00481537	9
	9.54875	1.0537	0.00607748	7	1.0588	0.00447047	6	1.04567	0.00480442	9
	9.61371	1.05363	0.00610313	7	1.05874	0.00445375	6	1.04565	0.00479359	9
	9.67867	1.05356	0.00612872	7	1.05868	0.00443737	6	1.04563	0.00478324	9
	9.74362	1.05349	0.0061543	7	1.05862	0.00442116	6	1.04561	0.00477324	9
	9.80858	1.05342	0.00617993	7	1.05856	0.00440503	6	1.04559	0.00476354	9
	9.87354	1.05335	0.00620558	7	1.0585	0.00438906	6	1.04557	0.00475396	9
	9.9385	1.05329	0.00623114	7	1.05844	0.00437342	6	1.04555	0.00474491	9
	10.0035	1.05322	0.00625667	7	1.05839	0.00435794	6	1.04553	0.00473622	9
	10.0684	1.05315	0.00628225	7	1.05833	0.00434254	6	1.04551	0.00472781	9
	10.1334	1.05308	0.00630785	7	1.05827	0.00432731	6	1.04549	0.00471954	9
	10.1983	1.05301	0.00633331	7	1.05822	0.00431238	6	1.04547	0.00471181	9
	10.2633	1.05295	0.00635873	7	1.05816	0.0042976	6	1.04546	0.00470446	9
	10.3282	1.05288	0.0063842	7	1.0581	0.0042829	6	1.04544	0.00469739	9
	10.3932	1.05281	0.00640968	7	1.05805	0.00426838	6	1.04542	0.00469045	9
	10.4582	1.05275	0.00643498	7	1.05799	0.00425412	6	1.04541	0.00468407	9
	10.5231	1.05268	0.00646023	7	1.05794	0.00424	6	1.04539	0.00467806	9
	10.5881	1.05261	0.00648551	7	1.05789	0.00422596	6	1.04537	0.00467233	9
	10.653	1.05255	0.00651081	7	1.05783	0.0042121	6	1.04536	0.00466673	9
	10.718	1.05248	0.00653589	7	1.05778	0.00419847	6	1.04534	0.0046617	9
	10.7829	1.05242	0.00656089	7	1.05773	0.00418496	6	1.04533	0.00465703	9
	10.8479	1.05235	0.00658593	7	1.05767	0.00417153	6	1.04531	0.00465262	9
	10.9129	1.05229	0.00661098	7	1.05762	0.00415829	6	1.0453	0.00464835	9
	10.9778	1.05222	0.00663577	7	1.05757	0.00414523	6	1.04528	0.00464464	9
	11.0428	1.05216	0.00666047	7	1.05752	0.00413227	6	1.04527	0.00464128	9
	11.1077	1.05209	0.0066852	7	1.05746	0.00411939	6	1.04526	0.00463818	9
	11.1727	1.05203	0.00670993	7	1.05741	0.0041067	6	1.04524	0.0046352	9
	11.2376	1.05197	0.00673437	7	1.05736	0.00409416	6	1.04523	0.00463277	9
	11.3026	1.05191	0.00675869	7	1.05731	0.00408169	6	1.04522	0.00463068	9
	11.3676	1.05184	0.00678304	7	1.05726	0.00406929	6	1.0452	0.00462883	9
	11.4325	1.05178	0.0068074	7	1.05721	0.00405711	6	1.04519	0.0046271	9
	11.4975	1.05172	0.00683142	7	1.05716	0.00404502	6	1.04518	0.0046259	9
	11.5624	1.05166	0.0068553	7	1.05711	0.00403298	6	1.04516	0.00462502	9
	11.6274	1.0516	0.00687921	7	1.05706	0.00402102	6	1.04515	0.00462436	9
	11.6923	1.05153	0.00690313	7	1.05701	0.00400927	6	1.04514	0.00462383	9
	11.7573	1.05147	0.00692668	7	1.05696	0.00399758	6	1.04513	0.00462378	9
	11.8223	1.05141	0.00695006	7	1.05691	0.00398592	6	1.04512	0.00462404	9
	11.8872	1.05135	0.00697347	7	1.05686	0.00397433	6	1.0451	0.00462451	9
	11.9522	1.05129	0.00699689	7	1.05681	0.00396297	6	1.04509	0.0046251	9
	12.0171	1.05123	0.0070199	7	1.05676	0.00395164	6	1.04508	0.00462614	9
	12.0821	1.05118	0.00704273	7	1.05671	0.00394031	6	1.04507	0.00462748	9
	12.1471	1.05112	0.00706559	7	1.05666	0.00392906	6	1.04505	0.004629	9
	12.212	1.05106	0.00708845	7	1.05662	0.00391806	6	1.04504	0.00463063	9
	12.277	1.051	0.00711087	7	1.05657	0.00390705	6	1.04503	0.00463269	9
	12.3419	1.05094	0.00713309	7	1.05652	0.00389604	6	1.04502	0.00463501	9
	12.4069	1.05089	0.00715533	7	1.05647	0.0038851	6	1.04501	0.00463751	9
	12.4718	1.05083	0.00717759	7	1.05642	0.00387443	6	1.045	0.00464011	9
	12.5368	1.05077	0.00719936	7	1.05637	0.00386374	6	1.04498	0.00464311	9
	12.6018	1.05072	0.00722091	7	1.05632	0.00385304	6	1.04497	0.00464635	9
	12.6667	1.05066	0.00724249	7	1.05627	0.00384241	6	1.04496	0.00464975	9
	12.7317	1.05061	0.00726408	7	1.05623	0.00383207	6	1.04495	0.00465325	9
	12.7966	1.05055	0.00728515	7	1.05618	0.00382171	6	1.04494	0.0046571	9
	12.8616	1.0505	0.00730597	7	1.05613	0.00381133	6	1.04492	0.00466118	9
	12.9265	1.05044	0.00732683	7	1.05608	0.00380103	6	1.04491	0.00466541	9
	12.9915	1.05039	0.00734769	7	1.05603	0.00379104	6	1.0449	0.00466973	9
	13.0565	1.05033	0.007368	7	1.05598	0.00378104	6	1.04489	0.00467437	9
	13.1214	1.05028	0.00738804	7	1.05594	0.00377102	6	1.04488	0.00467922	9
	13.1864	1.05023	0.00740811	7	1.05589	0.00376108	6	1.04486	0.00468421	9
	13.2513	1.05017	0.00742819	7	1.05584	0.00375148	6	1.04485	0.00468928	9
	13.3163	1.05012	0.00744769	7	1.05579	0.00374188	6	1.04484	0.00469464	9
	13.3812	1.05007	0.00746689	7	1.05574	0.00373226	6	1.04483	0.0047002	9
	13.4462	1.05002	0.00748611	7	1.05569	0.00372275	6	1.04481	0.00470589	9
	13.5112	1.04997	0.00750535	7	1.05565	0.00371359	6	1.0448	0.00471164	9
	13.5761	1.04992	0.00752396	7	1.0556	0.00370445	6	1.04479	0.00471767	9
	13.6411	1.04987	0.00754225	7	1.05555	0.00369532	6	1.04478	0.00472388	9
	13.706	1.04981	0.00756057	7	1.0555	0.0036863	6	1.04476	0.0047302	9
	13.771	1.04976	0.00757889	7	1.05545	0.00367765	6	1.04475	0.00473658	9
	13.8359	1.04971	0.00759656	7	1.05541	0.00366906	6	1.04474	0.00474321	9
	13.9009	1.04967	0.00761387	7	1.05536	0.0036605	6	1.04472	0.00475002	9
	13.9659	1.04962	0.00763121	7	1.05531	0.00365207	6	1.04471	0.00475693	9
	14.0308	1.04957	0.00764856	7	1.05526	0.00364403	6	1.0447	0.00476389	9
	14.0958	1.04952	0.00766521	7	1.05521	0.00363608	6	1.04468	0.00477108	9
	14.1607	1.04947	0.00768148	7	1.05517	0.0036282	6	1.04467	0.00477842	9
	14.2257	1.04942	0.00769777	7	1.05512	0.00362045	6	1.04466	0.00478587	9
	14.2906	1.04938	0.00771408	7	1.05507	0.00361313	6	1.04464	0.00479336	9
	14.3556	1.04933	0.00772964	7	1.05502	0.00360595	6	1.04463	0.00480105	9
	14.4206	1.04928	0.00774479	7	1.05497	0.00359885	6	1.04461	0.00480889	9
	14.4855	1.04923	0.00775996	7	1.05493	0.00359192	6	1.0446	0.00481682	9
	14.5505	1.04919	0.00777516	7	1.05488	0.00358543	6	1.04459	0.00482479	9
	14.6154	1.04914	0.00778956	7	1.05483	0.00357914	6	1.04457	0.00483292	9
	14.6804	1.0491	0.00780353	7	1.05478	0.00357297	6	1.04456	0.00484119	9
	14.7453	1.04905	0.00781752	7	1.05473	0.00356698	6	1.04454	0.00484955	9
	14.8103	1.04901	0.00783153	7	1.05469	0.00356147	6	1.04453	0.00485795	9
	14.8753	1.04896	0.0078447	7	1.05464	0.0035562	6	1.04451	0.00486647	9
	14.9402	1.04892	0.00785741	7	1.05459	0.00355109	6	1.0445	0.00487512	9
	15.0052	1.04887	0.00787014	7	1.05454	0.00354619	6	1.04448	0.00488386	9
	15.0701	1.04883	0.00788289	7	1.0545	0.00354179	6	1.04447	0.00489262	9
	15.1351	1.04879	0.00789476	7	1.05445	0.00353769	6	1.04445	0.00490148	9
	15.2001	1.04874	0.00790614	7	1.0544	0.00353379	6	1.04443	0.00491045	9
	15.265	1.0487	0.00791753	7	1.05435	0.00353012	6	1.04442	0.00491951	9
	15.33	1.04866	0.00792895	7	1.05431	0.00352698	6	1.0444	0.00492858	9
	15.3949	1.04862	0.00793945	7	1.05426	0.00352421	6	1.04439	0.00493773	9
	15.4599	1.04858	0.00794941	7	1.05421	0.00352167	6	1.04437	0.00494697	9
	15.5248	1.04853	0.0079594	7	1.05416	0.00351939	6	1.04435	0.00495629	9
	15.5898	1.04849	0.0079694	7	1.05412	0.00351767	6	1.04434	0.00496563	9
	15.6548	1.04845	0.00797844	7	1.05407	0.00351637	6	1.04432	0.004975	9
	15.7197	1.04841	0.00798691	7	1.05402	0.00351535	6	1.0443	0.00498446	9
	15.7847	1.04837	0.00799541	7	1.05398	0.00351461	6	1.04428	0.004994	9
	15.8496	1.04833	0.00800392	7	1.05393	0.00351445	6	1.04427	0.00500355	9
	15.9146	1.04829	0.00801141	7	1.05388	0.00351478	6	1.04425	0.0050131	9
	15.9795	1.04825	0.0080183	7	1.05383	0.00351542	6	1.04423	0.00502273	9
	16.0445	1.04821	0.0080252	7	1.05379	0.00351637	6	1.04421	0.00503243	9
	16.1095	1.04818	0.00803213	7	1.05374	0.00351792	6	1.0442	0.00504214	9
	16.1744	1.04814	0.00803797	7	1.05369	0.00352	6	1.04418	0.00505182	9
	16.2394	1.0481	0.00804315	7	1.05365	0.00352244	6	1.04416	0.00506156	9
	16.3043	1.04806	0.00804835	7	1.0536	0.00352521	6	1.04414	0.00507137	9
	16.3693	1.04802	0.00805358	7	1.05355	0.00352859	6	1.04412	0.0050812	9
	16.4342	1.04799	0.00805765	7	1.05351	0.00353256	6	1.0441	0.00509097	9
	16.4992	1.04795	0.00806101	7	1.05346	0.00353691	6	1.04408	0.00510078	9
	16.5642	1.04791	0.0080644	7	1.05342	0.00354161	6	1.04406	0.00511066	9
	16.6291	1.04788	0.00806781	7	1.05337	0.00354693	6	1.04404	0.00512055	9
	16.6941	1.04784	0.00807	7	1.05332	0.00355289	6	1.04402	0.00513037	9
	16.759	1.0478	0.00807144	7	1.05328	0.00355925	6	1.044	0.00514022	9
	16.824	1.04777	0.0080729	7	1.05323	0.00356597	6	1.04398	0.00515014	9
	16.8889	1.04773	0.00807438	7	1.05319	0.00357333	6	1.04396	0.00516008	9
	16.9539	1.0477	0.0080746	7	1.05314	0.00358135	6	1.04394	0.00516993	9
	17.0189	1.04766	0.00807402	7	1.05309	0.00358981	6	1.04392	0.00517982	9
	17.0838	1.04763	0.00807347	7	1.05305	0.00359863	6	1.04389	0.00518978	9
	17.1488	1.04759	0.00807293	7	1.053	0.00360808	6	1.04387	0.00519975	9
	17.2137	1.04756	0.00807111	7	1.05296	0.00361824	6	1.04385	0.00520965	9
	17.2787	1.04752	0.00806845	7	1.05291	0.00362886	6	1.04383	0.00521959	9
	17.3436	1.04749	0.00806581	7	1.05287	0.00363983	6	1.0438	0.00522959	9
	17.4086	1.04745	0.00806319	7	1.05282	0.00365144	6	1.04378	0.00523962	9
	17.4736	1.04742	0.00805927	7	1.05278	0.00366378	6	1.04375	0.00524958	9
	17.5385	1.04738	0.00805447	7	1.05273	0.00367659	6	1.04373	0.00525958	9
	17.6035	1.04735	0.00804971	7	1.05269	0.00368976	6	1.0437	0.00526964	9
	17.6684	1.04731	0.00804497	7	1.05264	0.00370355	6	1.04368	0.00527973	9
	17.7334	1.04728	0.00803891	7	1.0526	0.00371809	6	1.04365	0.00528976	9
	17.7984	1.04724	0.00803197	7	1.05255	0.00373311	6	1.04362	0.00529983	9
	17.8633	1.04721	0.00802505	7	1.05251	0.0037485	6	1.0436	0.00530997	9
	17.9283	1.04717	0.00801817	7	1.05247	0.00376448	6	1.04357	0.00532014	9
	17.9932	1.04714	0.00800996	7	1.05242	0.00378122	6	1.04354	0.00533025	9
	18.0582	1.0471	0.00800086	7	1.05238	0.00379847	6	1.04351	0.0053404	9
	18.1231	1.04707	0.00799179	7	1.05233	0.00381606	6	1.04348	0.00535061	9
	18.1881	1.04703	0.00798276	7	1.05229	0.00383421	6	1.04345	0.00536086	9
	18.2531	1.047	0.00797242	7	1.05225	0.00385315	6	1.04342	0.00537105	9
	18.318	1.04696	0.00796117	7	1.0522	0.00387258	6	1.04339	0.00538127	9
	18.383	1.04693	0.00794997	7	1.05216	0.00389235	6	1.04336	0.00539156	9
	18.4479	1.04689	0.0079388	7	1.05212	0.00391266	6	1.04332	0.00540189	9
	18.5129	1.04686	0.00792635	7	1.05207	0.00393374	6	1.04329	0.00541214	9
	18.5778	1.04682	0.007913	7	1.05203	0.00395532	6	1.04326	0.00542243	9
	18.6428	1.04678	0.0078997	7	1.05199	0.00397723	6	1.04322	0.00543278	9
	18.7078	1.04675	0.00788644	7	1.05195	0.00399965	6	1.04319	0.00544317	9
	18.7727	1.04671	0.00787193	7	1.0519	0.00402283	6	1.04315	0.00545348	9
	18.8377	1.04668	0.00785653	7	1.05186	0.0040465	6	1.04311	0.0054638	9
	18.9026	1.04664	0.00784118	7	1.05182	0.00407048	6	1.04308	0.0054742	9
	18.9676	1.0466	0.00782589	7	1.05178	0.00409494	6	1.04304	0.00548464	9
	19.0325	1.04656	0.00780937	7	1.05174	0.00412014	6	1.043	0.00549497	9
	19.0975	1.04653	0.00779199	7	1.0517	0.00414582	6	1.04296	0.00550531	9
	19.1625	1.04649	0.00777467	7	1.05166	0.0041718	6	1.04292	0.00551572	9
	19.2274	1.04645	0.00775741	7	1.05161	0.00419822	6	1.04288	0.00552618	9
	19.2924	1.04641	0.00773897	7	1.05157	0.00422534	6	1.04284	0.00553651	9
	19.3573	1.04638	0.00771968	7	1.05153	0.00425293	6	1.0428	0.00554682	9
	19.4223	1.04634	0.00770046	7	1.05149	0.0042808	6	1.04276	0.00555721	9
	19.4872	1.0463	0.00768131	7	1.05145	0.00430906	6	1.04271	0.00556766	9
	19.5522	1.04626	0.00766102	7	1.05141	0.00433799	6	1.04267	0.00557794	9
	19.6172	1.04622	0.00763992	7	1.05137	0.00436736	6	1.04263	0.00558819	9
	19.6821	1.04618	0.00761888	7	1.05133	0.00439698	6	1.04258	0.00559851	9
	19.7471	1.04614	0.00759792	7	1.05129	0.00442697	6	1.04254	0.00560891	9
	19.812	1.0461	0.00757588	7	1.05125	0.00445755	6	1.04249	0.0056191	9
	19.877	1.04606	0.00755305	7	1.05121	0.00448854	6	1.04244	0.00562924	9
	19.9419	1.04602	0.0075303	7	1.05117	0.00451977	6	1.04239	0.00563945	9
	20.0069	1.04598	0.00750763	7	1.05113	0.00455132	6	1.04235	0.00564974	9
	20.0719	1.04594	0.00748393	7	1.05109	0.0045834	6	1.0423	0.00565979	9
	20.1368	1.0459	0.00745947	7	1.05106	0.00461584	6	1.04225	0.00566977	9
	20.2018	1.04586	0.00743511	7	1.05102	0.0046485	6	1.0422	0.00567982	9
	20.2667	1.04581	0.00741084	7	1.05098	0.00468145	6	1.04215	0.00568996	9
	20.3317	1.04577	0.00738559	7	1.05094	0.00471486	6	1.04209	0.00569982	9
	20.3967	1.04573	0.00735962	7	1.0509	0.00474858	6	1.04204	0.00570958	9
	20.4616	1.04569	0.00733376	7	1.05086	0.00478251	6	1.04199	0.00571941	9
	20.5266	1.04564	0.007308	7	1.05082	0.00481669	6	1.04194	0.00572934	9
	20.5915	1.0456	0.00728132	7	1.05079	0.00485125	6	1.04188	0.00573895	9
	20.6565	1.04555	0.00725398	7	1.05075	0.00488607	6	1.04183	0.00574844	9
	20.7214	1.04551	0.00722674	7	1.05071	0.00492108	6	1.04177	0.00575799	9
	20.7864	1.04547	0.00719962	7	1.05067	0.00495631	6	1.04171	0.00576765	9
	20.8514	1.04542	0.00717164	7	1.05063	0.00499185	6	1.04166	0.00577695	9
	20.9163	1.04537	0.00714304	7	1.0506	0.0050276	6	1.0416	0.0057861	9
	20.9813	1.04533	0.00711457	7	1.05056	0.00506351	6	1.04154	0.00579533	9
	21.0462	1.04528	0.00708622	7	1.05052	0.00509962	6	1.04148	0.00580465	9
	21.1112	1.04524	0.00705708	7	1.05048	0.00513596	6	1.04142	0.00581358	9
	21.1761	1.04519	0.00702737	7	1.05045	0.00517245	6	1.04136	0.00582234	9
	21.2411	1.04514	0.0069978	7	1.05041	0.00520909	6	1.0413	0.00583117	9
	21.3061	1.0451	0.00696836	7	1.05037	0.00524591	6	1.04124	0.0058401	9
	21.371	1.04505	0.0069382	7	1.05034	0.00528286	6	1.04118	0.00584861	9
	21.436	1.045	0.00690752	7	1.0503	0.00531991	6	1.04111	0.00585692	9
	21.5009	1.04495	0.00687699	7	1.05026	0.0053571	6	1.04105	0.0058653	9
	21.5659	1.0449	0.00684662	7	1.05022	0.00539444	6	1.04099	0.00587378	9
	21.6308	1.04485	0.00681558	7	1.05019	0.00543182	6	1.04092	0.00588181	9
	21.6958	1.0448	0.00678408	7	1.05015	0.00546924	6	1.04086	0.00588962	9
	21.7608	1.04476	0.00675274	7	1.05011	0.00550678	6	1.04079	0.00589749	9
	21.8257	1.04471	0.00672156	7	1.05008	0.00554445	6	1.04072	0.00590547	9
	21.8907	1.04466	0.0066898	7	1.05004	0.00558206	6	1.04066	0.00591297	9
	21.9556	1.0446	0.00665762	7	1.05	0.00561963	6	1.04059	0.00592023	9
	22.0206	1.04455	0.00662562	7	1.04997	0.00565731	6	1.04052	0.00592756	9
	22.0855	1.0445	0.00659379	7	1.04993	0.00569511	6	1.04045	0.00593498	9
	22.1505	1.04445	0.00656145	7	1.04989	0.00573272	6	1.04038	0.00594192	9
	22.2155	1.0444	0.00652875	7	1.04986	0.00577023	6	1.04031	0.00594859	9
	22.2804	1.04435	0.00649623	7	1.04982	0.00580783	6	1.04024	0.00595533	9
	22.3454	1.04429	0.00646391	7	1.04978	0.00584553	6	1.04017	0.00596217	9
	22.4103	1.04424	0.00643114	7	1.04975	0.00588294	6	1.0401	0.0059685	9
	22.4753	1.04419	0.00639807	7	1.04971	0.00592016	6	1.04003	0.00597456	9
	22.5402	1.04413	0.00636521	7	1.04967	0.00595746	6	1.03996	0.00598068	9
	22.6052	1.04408	0.00633255	7	1.04964	0.00599485	6	1.03988	0.0059869	9
	22.6702	1.04402	0.00629953	7	1.0496	0.00603184	6	1.03981	0.00599259	9
	22.7351	1.04397	0.00626627	7	1.04956	0.00606856	6	1.03974	0.005998	9
	22.8001	1.04391	0.00623322	7	1.04953	0.00610536	6	1.03966	0.00600348	9
	22.865	1.04386	0.0062004	7	1.04949	0.00614222	6	1.03959	0.00600905	9
	22.93	1.0438	0.00616729	7	1.04945	0.00617858	6	1.03951	0.0060141	9
	22.995	1.04375	0.00613401	7	1.04941	0.0062146	6	1.03944	0.00601885	9
	23.0599	1.04369	0.00610096	7	1.04938	0.00625068	6	1.03936	0.00602366	9
	23.1249	1.04363	0.00606815	7	1.04934	0.00628681	6	1.03929	0.00602857	9
	23.1898	1.04358	0.00603514	7	1.0493	0.00632235	6	1.03921	0.00603295	9
	23.2548	1.04352	0.00600201	7	1.04927	0.00635747	6	1.03913	0.00603703	9
	23.3197	1.04346	0.00596914	7	1.04923	0.00639265	6	1.03906	0.00604118	9
	23.3847	1.0434	0.00593652	7	1.04919	0.00642786	6	1.03898	0.00604541	9
	23.4497	1.04334	0.00590376	7	1.04915	0.00646241	6	1.0389	0.00604913	9
	23.5146	1.04328	0.00587097	7	1.04912	0.00649647	6	1.03882	0.00605254	9
	23.5796	1.04322	0.00583844	7	1.04908	0.00653057	6	1.03875	0.00605602	9
	23.6445	1.04316	0.00580618	7	1.04904	0.0065647	6	1.03867	0.00605959	9
	23.7095	1.0431	0.00577387	7	1.049	0.0065981	6	1.03859	0.00606265	9
	23.7744	1.04304	0.00574158	7	1.04897	0.00663096	6	1.03851	0.00606541	9
	23.8394	1.04298	0.00570956	7	1.04893	0.00666386	6	1.03843	0.00606823	9
	23.9044	1.04292	0.00567784	7	1.04889	0.00669677	6	1.03835	0.00607115	9
	23.9693	1.04286	0.00564613	7	1.04885	0.0067289	6	1.03827	0.00607358	9
	24.0343	1.04279	0.00561451	7	1.04882	0.00676045	6	1.03819	0.00607572	9
	24.0992	1.04273	0.00558318	7	1.04878	0.00679204	6	1.03811	0.00607791	9
	24.1642	1.04267	0.00555215	7	1.04874	0.00682362	6	1.03803	0.0060802	9
	24.2291	1.0426	0.00552122	7	1.0487	0.00685439	6	1.03795	0.00608204	9
	24.2941	1.04254	0.00549042	7	1.04866	0.00688455	6	1.03787	0.00608358	9
	24.3591	1.04247	0.00545994	7	1.04863	0.00691473	6	1.03779	0.00608519	9
	24.424	1.04241	0.00542977	7	1.04859	0.00694491	6	1.03771	0.00608689	9
	24.489	1.04234	0.00539975	7	1.04855	0.00697425	6	1.03763	0.00608817	9
	24.5539	1.04227	0.00536993	7	1.04851	0.00700296	6	1.03755	0.00608918	9
	24.6189	1.04221	0.00534044	7	1.04848	0.00703169	6	1.03747	0.00609024	9
	24.6838	1.04214	0.00531128	7	1.04844	0.00706041	6	1.03739	0.00609141	9
	24.7488	1.04207	0.00528234	7	1.0484	0.00708828	6	1.0373	0.00609218	9
	24.8138	1.042	0.00525364	7	1.04836	0.00711552	6	1.03722	0.00609269	9
	24.8787	1.04193	0.00522529	7	1.04833	0.00714278	6	1.03714	0.00609327	9
	24.9437	1.04186	0.00519728	7	1.04829	0.00717001	6	1.03706	0.00609394	9
	25.0086	1.04179	0.00516954	7	1.04825	0.00719641	6	1.03698	0.00609425	9
	25.0736	1.04172	0.00514209	7	1.04821	0.00722219	6	1.0369	0.00609433	9
	25.1385	1.04165	0.005115	7	1.04818	0.00724798	6	1.03682	0.00609447	9
	25.2035	1.04158	0.00508827	7	1.04814	0.00727373	6	1.03674	0.00609471	9
	25.2685	1.04151	0.00506186	7	1.0481	0.0072987	6	1.03666	0.00609463	9
	25.3334	1.04144	0.00503579	7	1.04807	0.00732305	6	1.03658	0.00609433	9
	25.3984	1.04136	0.00501008	7	1.04803	0.00734741	6	1.0365	0.00609409	9
	25.4633	1.04129	0.00498475	7	1.04799	0.00737173	6	1.03642	0.00609395	9
	25.5283	1.04122	0.00495977	7	1.04796	0.0073953	6	1.03633	0.00609353	9
	25.5933	1.04114	0.00493517	7	1.04792	0.00741829	6	1.03625	0.00609291	9
	25.6582	1.04107	0.00491096	7	1.04789	0.00744128	6	1.03617	0.00609236	9
	25.7232	1.04099	0.00488713	7	1.04785	0.00746423	6	1.03609	0.00609189	9
	25.7881	1.04092	0.00486369	7	1.04782	0.00748648	6	1.03602	0.00609119	9
	25.8531	1.04084	0.00484065	7	1.04778	0.00750819	6	1.03594	0.00609031	9
	25.918	1.04076	0.00481802	7	1.04775	0.0075299	6	1.03586	0.0060895	9
	25.983	1.04068	0.00479578	7	1.04771	0.00755156	6	1.03578	0.00608877	9
	26.048	1.0406	0.00477395	7	1.04768	0.00757258	6	1.0357	0.00608784	9
	26.1129	1.04053	0.00475255	7	1.04765	0.0075931	6	1.03562	0.00608675	9
	26.1779	1.04045	0.00473157	7	1.04761	0.00761362	6	1.03554	0.00608572	9
	26.2428	1.04037	0.00471098	7	1.04758	0.00763409	6	1.03546	0.00608477	9
	26.3078	1.04029	0.00469083	7	1.04755	0.00765397	6	1.03539	0.00608366	9
	26.3727	1.0402	0.00467113	7	1.04752	0.00767339	6	1.03531	0.0060824	9
	26.4377	1.04012	0.00465184	7	1.04749	0.00769282	6	1.03523	0.0060812	9
	26.5027	1.04004	0.00463297	7	1.04745	0.00771219	6	1.03516	0.00608009	9
	26.5676	1.03996	0.00461454	7	1.04742	0.00773103	6	1.03508	0.00607883	9
	26.6326	1.03987	0.00459657	7	1.04739	0.00774946	6	1.035	0.00607744	9
	26.6975	1.03979	0.00457904	7	1.04736	0.0077679	6	1.03493	0.00607612	9
	26.7625	1.03971	0.00456191	7	1.04733	0.00778627	6	1.03485	0.00607487	9
	26.8274	1.03962	0.00454524	7	1.0473	0.00780418	6	1.03478	0.0060735	9
	26.8924	1.03954	0.00452903	7	1.04728	0.00782172	6	1.0347	0.00607203	9
	26.9574	1.03945	0.00451327	7	1.04725	0.00783928	6	1.03463	0.0060706	9
	27.0223	1.03936	0.00449791	7	1.04722	0.00785676	6	1.03455	0.00606926	9
	27.0873	1.03928	0.00448301	7	1.04719	0.00787382	6	1.03448	0.00606782	9
	27.1522	1.03919	0.00446857	7	1.04717	0.00789058	6	1.0344	0.00606628	9
	27.2172	1.0391	0.00445458	7	1.04714	0.00790734	6	1.03433	0.00606479	9
	27.2821	1.03901	0.004441	7	1.04711	0.00792402	6	1.03426	0.00606337	9
	27.3471	1.03892	0.00442787	7	1.04709	0.00794033	6	1.03419	0.00606188	9
	27.4121	1.03883	0.0044152	7	1.04706	0.00795636	6	1.03411	0.0060603	9
	27.477	1.03874	0.00440298	7	1.04704	0.0079724	6	1.03404	0.00605877	9
	27.542	1.03865	0.00439117	7	1.04701	0.00798836	6	1.03397	0.0060573	9
	27.6069	1.03856	0.00437978	7	1.04699	0.00800398	6	1.0339	0.00605577	9
	27.6719	1.03847	0.00436886	7	1.04697	0.00801935	6	1.03383	0.00605416	9
	27.7368	1.03838	0.00435839	7	1.04694	0.00803473	6	1.03376	0.0060526	9
	27.8018	1.03829	0.00434832	7	1.04692	0.00805003	6	1.03369	0.0060511	9
	27.8668	1.03819	0.00433867	7	1.0469	0.008065	6	1.03362	0.00604954	9
	27.9317	1.0381	0.00432946	7	1.04688	0.00807975	6	1.03355	0.00604791	9
	27.9967	1.03801	0.0043207	7	1.04686	0.0080945	6	1.03348	0.00604632	9
	28.0616	1.03791	0.00431235	7	1.04684	0.00810917	6	1.03341	0.00604479	9
	28.1266	1.03782	0.00430438	7	1.04682	0.00812354	6	1.03334	0.00604321	9
	28.1916	1.03772	0.00429685	7	1.0468	0.00813768	6	1.03327	0.00604157	9
	28.2565	1.03762	0.00428976	7	1.04678	0.00815183	6	1.0332	0.00603996	9
	28.3215	1.03753	0.00428308	7	1.04676	0.0081659	6	1.03314	0.00603841	9
	28.3864	1.03743	0.00427675	7	1.04674	0.00817966	6	1.03307	0.00603682	9
	28.4514	1.03733	0.00427084	7	1.04672	0.00819319	6	1.033	0.00603516	9
	28.5163	1.03724	0.00426537	7	1.0467	0.00820674	6	1.03294	0.00603354	9
	28.5813	1.03714	0.00426029	7	1.04669	0.0082202	6	1.03287	0.00603198	9
	28.6463	1.03704	0.00425555	7	1.04667	0.00823334	6	1.0328	0.00603038	9
	28.7112	1.03694	0.00425119	7	1.04665	0.00824624	6	1.03274	0.00602872	9
	28.7762	1.03684	0.00424727	7	1.04663	0.00825916	6	1.03267	0.0060271	9
	28.8411	1.03674	0.00424373	7	1.04662	0.00827199	6	1.03261	0.00602552	9
	28.9061	1.03664	0.0042405	7	1.0466	0.00828447	6	1.03254	0.00602392	9
	28.971	1.03654	0.00423762	7	1.04659	0.00829669	6	1.03248	0.00602226	9
	29.036	1.03644	0.00423519	7	1.04657	0.00830893	6	1.03241	0.00602064	9
	29.101	1.03634	0.00423312	7	1.04656	0.00832108	6	1.03235	0.00601906	9
	29.1659	1.03624	0.00423132	7	1.04654	0.00833284	6	1.03228	0.00601746	9
	29.2309	1.03614	0.00422984	7	1.04653	0.00834431	6	1.03222	0.00601581	9
	29.2958	1.03604	0.0042288	7	1.04651	0.0083558	6	1.03216	0.00601418	9
	29.3608	1.03593	0.00422812	7	1.0465	0.00836721	6	1.03209	0.0060126	9
	29.4257	1.03583	0.00422767	7	1.04648	0.00837817	6	1.03203	0.006011	9
	29.4907	1.03573	0.00422751	7	1.04647	0.0083888	6	1.03197	0.00600934	9
	29.5557	1.03563	0.00422778	7	1.04645	0.00839944	6	1.03191	0.00600771	9
	29.6206	1.03552	0.00422839	7	1.04644	0.00841001	6	1.03184	0.00600613	9
	29.6856	1.03542	0.0042292	7	1.04642	0.00842006	6	1.03178	0.00600452	9
	29.7505	1.03532	0.00423026	7	1.04641	0.00842974	6	1.03172	0.00600285	9
	29.8155	1.03521	0.00423175	7	1.0464	0.00843943	6	1.03166	0.00600121	9
	29.8804	1.03511	0.00423356	7	1.04638	0.00844904	6	1.0316	0.00599962	9
	29.9454	1.035	0.00423553	7	1.04637	0.00845808	6	1.03154	0.00599799	9
	30.0104	1.0349	0.00423772	7	1.04635	0.00846668	6	1.03148	0.0059963	9
	30.0753	1.03479	0.00424033	7	1.04634	0.0084753	6	1.03142	0.00599464	9
	30.1403	1.03469	0.00424324	7	1.04633	0.00848383	6	1.03136	0.00599302	9
	30.2052	1.03458	0.00424627	7	1.04631	0.00849172	6	1.0313	0.00599136	9
	30.2702	1.03448	0.00424949	7	1.0463	0.00849913	6	1.03124	0.00598963	9
	30.3351	1.03437	0.00425311	7	1.04628	0.00850656	6	1.03118	0.00598793	9
	30.4001	1.03427	0.00425702	7	1.04627	0.00851389	6	1.03112	0.00598628	9
	30.4651	1.03416	0.00426101	7	1.04626	0.00852052	6	1.03106	0.00598456	9
	30.53	1.03406	0.00426515	7	1.04624	0.00852662	6	1.031	0.00598278	9
	30.595	1.03395	0.00426967	7	1.04623	0.00853274	6	1.03094	0.00598102	9
	30.6599	1.03384	0.00427448	7	1.04621	0.00853875	6	1.03088	0.00597931	9
	30.7249	1.03374	0.00427932	7	1.0462	0.00854402	6	1.03083	0.00597752	9
	30.7898	1.03363	0.00428427	7	1.04618	0.0085487	6	1.03077	0.00597565	9
	30.8548	1.03352	0.0042896	7	1.04616	0.00855341	6	1.03071	0.00597381	9
	30.9198	1.03342	0.00429519	7	1.04615	0.008558	6	1.03065	0.00597202	9
	30.9847	1.03331	0.00430077	7	1.04613	0.0085618	6	1.03059	0.00597013	9
	31.0497	1.0332	0.00430643	7	1.04612	0.00856498	6	1.03054	0.00596815	9
	31.1146	1.0331	0.00431245	7	1.0461	0.00856817	6	1.03048	0.0059662	9
	31.1796	1.03299	0.00431871	7	1.04608	0.00857125	6	1.03042	0.00596429	9
	31.2446	1.03288	0.00432493	7	1.04607	0.00857349	6	1.03037	0.00596228	9
	31.3095	1.03278	0.00433118	7	1.04605	0.00857507	6	1.03031	0.00596016	9
	31.3745	1.03267	0.00433778	7	1.04603	0.00857668	6	1.03025	0.00595807	9
	31.4394	1.03256	0.00434461	7	1.04602	0.00857816	6	1.0302	0.00595602	9
	31.5044	1.03246	0.00435136	7	1.046	0.00857877	6	1.03014	0.00595385	9
	31.5693	1.03235	0.00435809	7	1.04598	0.00857868	6	1.03008	0.00595155	9
	31.6343	1.03224	0.00436516	7	1.04596	0.00857862	6	1.03003	0.00594929	9
	31.6993	1.03213	0.00437245	7	1.04594	0.00857842	6	1.02997	0.00594707	9
	31.7642	1.03203	0.00437962	7	1.04592	0.00857733	6	1.02992	0.00594471	9
	31.8292	1.03192	0.00438673	7	1.0459	0.00857552	6	1.02986	0.00594221	9
	31.8941	1.03181	0.00439417	7	1.04589	0.00857374	6	1.02981	0.00593975	9
	31.9591	1.03171	0.00440181	7	1.04587	0.00857182	6	1.02975	0.00593732	9
	32.024	1.0316	0.0044093	7	1.04585	0.00856899	6	1.02969	0.00593474	9
	32.089	1.03149	0.00441669	7	1.04583	0.00856543	6	1.02964	0.00593201	9
	32.154	1.03139	0.0044244	7	1.0458	0.00856189	6	1.02958	0.00592931	9
	32.2189	1.03128	0.00443229	7	1.04578	0.00855821	6	1.02953	0.00592665	9
	32.2839	1.03117	0.00444	7	1.04576	0.00855364	6	1.02947	0.00592382	9
	32.3488	1.03107	0.00444759	7	1.04574	0.00854833	6	1.02942	0.00592084	9
	32.4138	1.03096	0.00445546	7	1.04572	0.00854306	6	1.02936	0.00591789	9
	32.4787	1.03085	0.00446352	7	1.0457	0.00853764	6	1.02931	0.00591498	9
	32.5437	1.03075	0.00447137	7	1.04567	0.00853134	6	1.02925	0.00591189	9
	32.6087	1.03064	0.00447906	7	1.04565	0.00852434	6	1.0292	0.00590863	9
	32.6736	1.03053	0.00448703	7	1.04563	0.00851737	6	1.02914	0.00590541	9
	32.7386	1.03043	0.00449516	7	1.0456	0.00851026	6	1.02909	0.00590224	9
	32.8035	1.03032	0.00450307	7	1.04558	0.0085023	6	1.02903	0.00589888	9
	32.8685	1.03021	0.00451079	7	1.04556	0.00849369	6	1.02898	0.00589535	9
	32.9334	1.03011	0.00451877	7	1.04553	0.00848511	6	1.02893	0.00589186	9
	32.9984	1.03	0.00452691	7	1.04551	0.00847638	6	1.02887	0.00588842	9
	33.0634	1.0299	0.00453481	7	1.04548	0.00846686	6	1.02882	0.00588479	9
	33.1283	1.02979	0.00454248	7	1.04546	0.00845675	6	1.02876	0.005881	9
	33.1933	1.02969	0.00455041	7	1.04543	0.00844667	6	1.02871	0.00587725	9
	33.2582	1.02958	0.00455848	7	1.04541	0.00843644	6	1.02865	0.00587354	9
	33.3232	1.02947	0.00456631	7	1.04538	0.0084255	6	1.0286	0.00586965	9
	33.3881	1.02937	0.00457388	7	1.04536	0.00841402	6	1.02854	0.00586561	9
	33.4531	1.02926	0.00458169	7	1.04533	0.00840258	6	1.02849	0.0058616	9
	33.5181	1.02916	0.00458964	7	1.04531	0.008391	6	1.02843	0.00585764	9
	33.583	1.02905	0.00459734	7	1.04528	0.00837877	6	1.02838	0.00585351	9
	33.648	1.02895	0.00460474	7	1.04526	0.00836609	6	1.02832	0.00584922	9
	33.7129	1.02884	0.00461238	7	1.04523	0.00835345	6	1.02827	0.00584497	9
	33.7779	1.02874	0.00462016	7	1.0452	0.00834067	6	1.02821	0.00584078	9
	33.8429	1.02863	0.00462767	7	1.04518	0.00832733	6	1.02816	0.00583641	9
	33.9078	1.02853	0.00463488	7	1.04515	0.00831362	6	1.0281	0.00583189	9
	33.9728	1.02843	0.0046423	7	1.04512	0.00829995	6	1.02805	0.00582741	9
	34.0377	1.02832	0.00464986	7	1.0451	0.00828614	6	1.02799	0.00582299	9
	34.1027	1.02822	0.00465715	7	1.04507	0.00827186	6	1.02794	0.00581839	9
	34.1676	1.02811	0.00466412	7	1.04505	0.00825728	6	1.02788	0.00581364	9
	34.2326	1.02801	0.00467129	7	1.04502	0.00824275	6	1.02783	0.00580893	9
	34.2976	1.02791	0.00467859	7	1.04499	0.00822809	6	1.02777	0.00580428	9
	34.3625	1.0278	0.00468564	7	1.04497	0.00821303	6	1.02772	0.00579945	9
	34.4275	1.0277	0.00469234	7	1.04494	0.00819774	6	1.02766	0.00579445	9
	34.4924	1.0276	0.00469923	7	1.04491	0.00818251	6	1.0276	0.00578951	9
	34.5574	1.02749	0.00470625	7	1.04489	0.00816715	6	1.02755	0.00578462	9
	34.6223	1.02739	0.00471302	7	1.04486	0.00815145	6	1.02749	0.00577955	9
	34.6873	1.02729	0.00471944	7	1.04483	0.0081356	6	1.02744	0.0057743	9
	34.7523	1.02718	0.00472603	7	1.04481	0.00811979	6	1.02738	0.0057691	9
	34.8172	1.02708	0.00473275	7	1.04478	0.00810387	6	1.02733	0.00576397	9
	34.8822	1.02698	0.00473923	7	1.04476	0.00808766	6	1.02727	0.00575865	9
	34.9471	1.02688	0.00474534	7	1.04473	0.00807134	6	1.02721	0.00575314	9
	35.0121	1.02677	0.00475162	7	1.0447	0.00805507	6	1.02716	0.00574769	9
	35.077	1.02667	0.00475803	7	1.04468	0.0080387	6	1.0271	0.0057423	9
	35.142	1.02657	0.0047642	7	1.04465	0.00802209	6	1.02705	0.00573673	9
	35.207	1.02647	0.00477	7	1.04463	0.0080054	6	1.02699	0.00573096	9
	35.2719	1.02637	0.00477596	7	1.0446	0.00798876	6	1.02693	0.00572526	9
	35.3369	1.02626	0.00478204	7	1.04457	0.00797203	6	1.02688	0.00571962	9
	35.4018	1.02616	0.0047879	7	1.04455	0.0079551	6	1.02682	0.00571379	9
	35.4668	1.02606	0.00479339	7	1.04452	0.00793812	6	1.02677	0.00570778	9
	35.5317	1.02596	0.00479902	7	1.0445	0.00792119	6	1.02671	0.00570183	9
	35.5967	1.02586	0.00480477	7	1.04447	0.00790419	6	1.02665	0.00569595	9
	35.6617	1.02576	0.00481031	7	1.04444	0.00788701	6	1.0266	0.00568989	9
	35.7266	1.02566	0.00481548	7	1.04442	0.00786981	6	1.02654	0.00568365	9
	35.7916	1.02556	0.00482078	7	1.04439	0.00785267	6	1.02649	0.00567747	9
	35.8565	1.02546	0.0048262	7	1.04437	0.00783547	6	1.02643	0.00567136	9
	35.9215	1.02536	0.00483142	7	1.04434	0.00781812	6	1.02637	0.0056651	9
	35.9864	1.02526	0.00483629	7	1.04432	0.00780076	6	1.02632	0.00565865	9
	36.0514	1.02516	0.00484127	7	1.04429	0.00778347	6	1.02626	0.00565227	9
	36.1164	1.02506	0.00484637	7	1.04427	0.00776613	6	1.02621	0.00564596	9
	36.1813	1.02496	0.00485127	7	1.04424	0.00774867	6	1.02615	0.00563951	9
	36.2463	1.02486	0.00485583	7	1.04422	0.00773121	6	1.02609	0.00563288	9
	36.3112	1.02476	0.0048605	7	1.04419	0.00771383	6	1.02604	0.00562633	9
	36.3762	1.02466	0.00486528	7	1.04417	0.00769641	6	1.02598	0.00561985	9
	36.4412	1.02456	0.00486988	7	1.04414	0.00767888	6	1.02593	0.00561324	9
	36.5061	1.02446	0.00487415	7	1.04412	0.00766137	6	1.02587	0.00560648	9
	36.5711	1.02436	0.00487852	7	1.04409	0.00764393	6	1.02581	0.00559979	9
	36.636	1.02426	0.00488299	7	1.04407	0.00762648	6	1.02576	0.00559318	9
	36.701	1.02416	0.0048873	7	1.04404	0.00760892	6	1.0257	0.00558645	9
	36.7659	1.02406	0.00489128	7	1.04402	0.00759139	6	1.02565	0.00557959	9
	36.8309	1.02397	0.00489536	7	1.04399	0.00757393	6	1.02559	0.0055728	9
	36.8959	1.02387	0.00489953	7	1.04397	0.00755647	6	1.02554	0.00556609	9
	36.9608	1.02377	0.00490355	7	1.04395	0.00753892	6	1.02548	0.00555929	9
	37.0258	1.02367	0.00490726	7	1.04392	0.00752138	6	1.02543	0.00555237	9
	37.0907	1.02358	0.00491105	7	1.0439	0.00750393	6	1.02537	0.00554552	9
	37.1557	1.02348	0.00491494	7	1.04387	0.00748648	6	1.02531	0.00553875	9
	37.2206	1.02338	0.00491867	7	1.04385	0.00746895	6	1.02526	0.00553191	9
	37.2856	1.02328	0.00492209	7	1.04382	0.00745142	6	1.02521	0.00552497	9
	37.3506	1.02319	0.00492559	7	1.0438	0.00743397	6	1.02515	0.0055181	9
	37.4155	1.02309	0.00492918	7	1.04378	0.00741655	6	1.0251	0.00551131	9
	37.4805	1.02299	0.00493261	7	1.04375	0.00739905	6	1.02504	0.00550446	9
	37.5454	1.0229	0.00493573	7	1.04373	0.00738154	6	1.02499	0.00549753	9
	37.6104	1.0228	0.00493893	7	1.0437	0.00736411	6	1.02493	0.00549067	9
	37.6753	1.02271	0.00494221	7	1.04368	0.00734674	6	1.02488	0.00548389	9
	37.7403	1.02261	0.00494533	7	1.04365	0.00732929	6	1.02483	0.00547707	9
	37.8053	1.02252	0.00494814	7	1.04363	0.00731183	6	1.02477	0.00547016	9
	37.8702	1.02242	0.00495102	7	1.04361	0.00729447	6	1.02472	0.00546334	9
	37.9352	1.02233	0.00495397	7	1.04358	0.00727717	6	1.02467	0.0054566	9
	38.0001	1.02223	0.00495677	7	1.04356	0.00725983	6	1.02462	0.00544982	9
	38.0651	1.02214	0.00495925	7	1.04353	0.00724247	6	1.02456	0.00544296	9
	38.13	1.02204	0.00496179	7	1.04351	0.00722522	6	1.02451	0.00543619	9
	38.195	1.02195	0.00496441	7	1.04348	0.00720806	6	1.02446	0.0054295	9
	38.26	1.02185	0.00496687	7	1.04346	0.00719088	6	1.02441	0.00542278	9
	38.3249	1.02176	0.00496901	7	1.04343	0.0071737	6	1.02436	0.00541599	9
	38.3899	1.02167	0.00497122	7	1.04341	0.00715663	6	1.0243	0.00540927	9
	38.4548	1.02157	0.00497348	7	1.04339	0.00713967	6	1.02425	0.00540264	9
	38.5198	1.02148	0.0049756	7	1.04336	0.00712273	6	1.0242	0.00539599	9
	38.5847	1.02139	0.0049774	7	1.04334	0.0071058	6	1.02415	0.00538926	9
	38.6497	1.02129	0.00497925	7	1.04331	0.007089	6	1.0241	0.00538262	9
	38.7147	1.0212	0.00498116	7	1.04329	0.00707232	6	1.02405	0.00537606	9
	38.7796	1.02111	0.00498292	7	1.04326	0.0070557	6	1.024	0.00536947	9
	38.8446	1.02102	0.00498436	7	1.04324	0.00703913	6	1.02395	0.00536282	9
	38.9095	1.02093	0.00498586	7	1.04321	0.00702268	6	1.0239	0.00535624	9
	38.9745	1.02083	0.00498741	7	1.04319	0.00700637	6	1.02385	0.00534975	9
	39.0395	1.02074	0.00498881	7	1.04316	0.00699015	6	1.0238	0.00534323	9
	39.1044	1.02065	0.00498989	7	1.04314	0.006974	6	1.02376	0.00533665	9
	39.1694	1.02056	0.00499102	7	1.04311	0.00695798	6	1.02371	0.00533015	9
	39.2343	1.02047	0.00499221	7	1.04309	0.00694212	6	1.02366	0.00532373	9
	39.2993	1.02038	0.00499326	7	1.04306	0.00692639	6	1.02361	0.00531729	9
	39.3642	1.02029	0.00499398	7	1.04304	0.00691073	6	1.02356	0.00531079	9
	39.4292	1.0202	0.00499475	7	1.04301	0.00689521	6	1.02351	0.00530436	9
	39.4942	1.02011	0.00499558	7	1.04299	0.00687986	6	1.02347	0.00529802	9
	39.5591	1.02002	0.00499627	7	1.04296	0.00686466	6	1.02342	0.00529166	9
	39.6241	1.01993	0.00499665	7	1.04294	0.00684955	6	1.02337	0.00528523	9
	39.689	1.01984	0.00499707	7	1.04291	0.00683459	6	1.02333	0.00527889	9
	39.754	1.01975	0.00499755	7	1.04289	0.0068198	6	1.02328	0.00527263	9
	39.8189	1.01966	0.0049979	7	1.04286	0.00680519	6	1.02323	0.00526636	9
	39.8839	1.01957	0.00499794	7	1.04284	0.00679068	6	1.02318	0.00526002	9
	39.9489	1.01948	0.00499803	7	1.04281	0.00677632	6	1.02314	0.00525377	9
	40.0138	1.0194	0.00499817	7	1.04279	0.00676215	6	1.02309	0.0052476	9
	40.0788	1.01931	0.00499819	7	1.04276	0.00674818	6	1.02305	0.00524141	9
	40.1437	1.01922	0.00499792	7	1.04273	0.00673431	6	1.023	0.00523517	9
	40.2087	1.01913	0.00499769	7	1.04271	0.0067206	6	1.02295	0.005229	9
	40.2736	1.01904	0.00499752	7	1.04268	0.00670709	6	1.02291	0.00522293	9
	40.3386	1.01896	0.00499724	7	1.04266	0.00669379	6	1.02286	0.00521683	9
	40.4036	1.01887	0.00499668	7	1.04263	0.00668061	6	1.02282	0.00521068	9
	40.4685	1.01878	0.00499615	7	1.04261	0.00666758	6	1.02277	0.00520461	9
	40.5335	1.0187	0.00499569	7	1.04258	0.00665476	6	1.02273	0.00519862	9
	40.5984	1.01861	0.00499514	7	1.04256	0.00664216	6	1.02268	0.00519262	9
	40.6634	1.01852	0.00499431	7	1.04253	0.00662967	6	1.02263	0.00518655	9
	40.7283	1.01844	0.00499352	7	1.0425	0.00661733	6	1.02259	0.00518056	9
	40.7933	1.01835	0.0049928	7	1.04248	0.00660521	6	1.02254	0.00517467	9
	40.8583	1.01827	0.004992	7	1.04245	0.00659331	6	1.0225	0.00516875	9
	40.9232	1.01818	0.00499094	7	1.04243	0.00658151	6	1.02245	0.00516276	9
	40.9882	1.0181	0.00498992	7	1.0424	0.00656986	6	1.02241	0.00515685	9
	41.0531	1.01801	0.00498897	7	1.04237	0.00655843	6	1.02236	0.00515104	9
	41.1181	1.01793	0.00498795	7	1.04235	0.00654722	6	1.02232	0.00514519	9
	41.183	1.01784	0.0049867	7	1.04232	0.00653609	6	1.02227	0.00513927	9
	41.248	1.01776	0.00498549	7	1.0423	0.00652511	6	1.02223	0.00513343	9
	41.313	1.01767	0.00498435	7	1.04227	0.00651434	6	1.02218	0.00512769	9
	41.3779	1.01759	0.00498316	7	1.04224	0.00650379	6	1.02214	0.0051219	9
	41.4429	1.01751	0.00498175	7	1.04222	0.0064933	6	1.02209	0.00511603	9
	41.5078	1.01742	0.00498038	7	1.04219	0.00648295	6	1.02205	0.00511025	9
	41.5728	1.01734	0.00497909	7	1.04216	0.00647282	6	1.022	0.00510456	9
	41.6378	1.01726	0.00497776	7	1.04214	0.00646289	6	1.02196	0.00509883	9
	41.7027	1.01717	0.00497624	7	1.04211	0.00645299	6	1.02191	0.005093	9
	41.7677	1.01709	0.00497477	7	1.04209	0.00644324	6	1.02186	0.00508726	9
	41.8326	1.01701	0.00497336	7	1.04206	0.0064337	6	1.02182	0.00508162	9
	41.8976	1.01693	0.00497194	7	1.04203	0.00642434	6	1.02177	0.00507592	9
	41.9625	1.01684	0.00497035	7	1.04201	0.00641499	6	1.02173	0.00507012	9
	42.0275	1.01676	0.00496881	7	1.04198	0.00640577	6	1.02168	0.00506441	9
	42.0925	1.01668	0.00496734	7	1.04195	0.00639677	6	1.02164	0.0050588	9
	42.1574	1.0166	0.00496587	7	1.04193	0.00638793	6	1.02159	0.00505313	9
	42.2224	1.01652	0.00496426	7	1.0419	0.00637906	6	1.02154	0.00504735	9
	42.2873	1.01644	0.00496269	7	1.04187	0.00637032	6	1.0215	0.00504166	9
	42.3523	1.01636	0.0049612	7	1.04185	0.00636179	6	1.02145	0.00503607	9
	42.4172	1.01628	0.00495973	7	1.04182	0.00635339	6	1.0214	0.00503043	9
	42.4822	1.0162	0.00495813	7	1.04179	0.00634494	6	1.02136	0.00502466	9
	42.5472	1.01612	0.00495657	7	1.04177	0.00633661	6	1.02131	0.005019	9
	42.6121	1.01604	0.0049551	7	1.04174	0.00632847	6	1.02126	0.00501343	9
	42.6771	1.01596	0.00495366	7	1.04171	0.00632045	6	1.02122	0.00500781	9
	42.742	1.01588	0.00495211	7	1.04169	0.00631234	6	1.02117	0.00500207	9
	42.807	1.0158	0.00495061	7	1.04166	0.00630434	6	1.02112	0.00499643	9
	42.8719	1.01572	0.00494919	7	1.04163	0.00629652	6	1.02108	0.00499089	9
	42.9369	1.01565	0.00494781	7	1.04161	0.00628881	6	1.02103	0.0049853	9
	43.0019	1.01557	0.00494634	7	1.04158	0.00628097	6	1.02098	0.00497959	9
	43.0668	1.01549	0.00494491	7	1.04155	0.00627323	6	1.02093	0.00497398	9
	43.1318	1.01541	0.00494358	7	1.04153	0.00626568	6	1.02089	0.00496847	9
	43.1967	1.01534	0.0049423	7	1.0415	0.0062582	6	1.02084	0.00496292	9
	43.2617	1.01526	0.00494093	7	1.04147	0.00625056	6	1.02079	0.00495726	9
	43.3266	1.01518	0.00493961	7	1.04145	0.00624302	6	1.02074	0.0049517	9
	43.3916	1.01511	0.00493838	7	1.04142	0.00623565	6	1.02069	0.00494624	9
	43.4566	1.01503	0.00493722	7	1.04139	0.00622834	6	1.02064	0.00494075	9
	43.5215	1.01496	0.00493597	7	1.04136	0.00622084	6	1.0206	0.00493516	9
	43.5865	1.01488	0.00493477	7	1.04134	0.00621344	6	1.02055	0.00492966	9
	43.6514	1.01481	0.00493367	7	1.04131	0.00620619	6	1.0205	0.00492428	9
	43.7164	1.01473	0.00493264	7	1.04128	0.00619898	6	1.02045	0.00491887	9
	43.7813	1.01466	0.00493153	7	1.04126	0.00619157	6	1.0204	0.00491337	9
	43.8463	1.01458	0.00493048	7	1.04123	0.00618426	6	1.02035	0.00490797	9
	43.9113	1.01451	0.00492952	7	1.0412	0.00617708	6	1.0203	0.00490268	9
	43.9762	1.01444	0.00492863	7	1.04117	0.00616994	6	1.02025	0.00489738	9
	44.0412	1.01436	0.00492766	7	1.04115	0.00616259	6	1.0202	0.00489201	9
	44.1061	1.01429	0.00492675	7	1.04112	0.00615533	6	1.02015	0.00488673	9
	44.1711	1.01422	0.00492594	7	1.04109	0.0061482	6	1.0201	0.00488157	9
	44.236	1.01415	0.0049252	7	1.04106	0.00614109	6	1.02005	0.00487642	9
	44.301	1.01407	0.00492436	7	1.04103	0.00613379	6	1.02	0.0048712	9
	44.366	1.014	0.00492359	7	1.04101	0.00612657	6	1.01995	0.00486609	9
	44.4309	1.01393	0.00492291	7	1.04098	0.00611947	6	1.0199	0.0048611	9
	44.4959	1.01386	0.00492231	7	1.04095	0.00611239	6	1.01985	0.00485612	9
	44.5608	1.01379	0.00492158	7	1.04092	0.00610514	6	1.0198	0.0048511	9
	44.6258	1.01372	0.00492092	7	1.0409	0.00609796	6	1.01974	0.00484619	9
	44.6908	1.01365	0.00492036	7	1.04087	0.0060909	6	1.01969	0.0048414	9
	44.7557	1.01358	0.00491986	7	1.04084	0.00608385	6	1.01964	0.00483664	9
	44.8207	1.01352	0.00491921	7	1.04081	0.00607666	6	1.01959	0.00483187	9
	44.8856	1.01345	0.00491863	7	1.04078	0.00606954	6	1.01953	0.0048272	9
	44.9506	1.01338	0.00491814	7	1.04076	0.00606252	6	1.01948	0.00482265	9
	45.0155	1.01331	0.0049177	7	1.04073	0.00605554	6	1.01943	0.00481815	9
	45.0805	1.01324	0.00491709	7	1.0407	0.00604844	6	1.01938	0.00481368	9
	45.1455	1.01318	0.00491654	7	1.04067	0.0060414	6	1.01932	0.00480931	9
	45.2104	1.01311	0.00491609	7	1.04064	0.00603446	6	1.01927	0.00480504	9
	45.2754	1.01304	0.00491567	7	1.04062	0.00602756	6	1.01921	0.00480086	9
	45.3403	1.01298	0.00491506	7	1.04059	0.00602059	6	1.01916	0.00479672	9
	45.4053	1.01291	0.00491451	7	1.04056	0.00601369	6	1.01911	0.00479269	9
	45.4702	1.01285	0.00491406	7	1.04053	0.00600687	6	1.01905	0.00478876	9
	45.5352	1.01278	0.00491363	7	1.04051	0.00600011	6	1.019	0.00478493	9
	45.6002	1.01272	0.00491298	7	1.04048	0.00599333	6	1.01894	0.00478118	9
	45.6651	1.01265	0.0049124	7	1.04045	0.00598661	6	1.01889	0.00477753	9
	45.7301	1.01259	0.00491192	7	1.04042	0.00597996	6	1.01883	0.004774	9
	45.795	1.01253	0.00491146	7	1.04039	0.00597339	6	1.01877	0.00477057	9
	45.86	1.01246	0.00491075	7	1.04037	0.00596685	6	1.01872	0.00476725	9
	45.9249	1.0124	0.00491012	7	1.04034	0.00596037	6	1.01866	0.00476404	9
	45.9899	1.01234	0.00490958	7	1.04031	0.00595395	6	1.0186	0.00476093	9
	46.0549	1.01228	0.00490906	7	1.04028	0.00594762	6	1.01855	0.00475795	9
	46.1198	1.01222	0.00490828	7	1.04026	0.00594137	6	1.01849	0.00475511	9
	46.1848	1.01215	0.00490756	7	1.04023	0.00593518	6	1.01843	0.00475238	9
	46.2497	1.01209	0.00490695	7	1.0402	0.00592904	6	1.01837	0.00474975	9
	46.3147	1.01203	0.00490635	7	1.04017	0.00592301	6	1.01832	0.00474727	9
	46.3796	1.01197	0.00490548	7	1.04015	0.00591712	6	1.01826	0.00474496	9
	46.4446	1.01191	0.00490467	7	1.04012	0.00591127	6	1.0182	0.00474275	9
	46.5096	1.01185	0.00490398	7	1.04009	0.00590546	6	1.01814	0.00474065	9
	46.5745	1.01179	0.00490329	7	1.04006	0.00589978	6	1.01808	0.00473871	9
	46.6395	1.01173	0.00490231	7	1.04004	0.00589428	6	1.01802	0.00473697	9
	46.7044	1.01168	0.00490141	7	1.04001	0.00588882	6	1.01796	0.00473533	9
	46.7694	1.01162	0.00490062	7	1.03998	0.0058834	6	1.0179	0.00473379	9
	46.8343	1.01156	0.00489983	7	1.03995	0.00587811	6	1.01784	0.00473243	9
	46.8993	1.0115	0.00489875	7	1.03993	0.00587305	6	1.01778	0.0047313	9
	46.9643	1.01144	0.00489775	7	1.0399	0.00586803	6	1.01772	0.00473026	9
	47.0292	1.01139	0.00489686	7	1.03987	0.00586303	6	1.01766	0.00472932	9
	47.0942	1.01133	0.00489597	7	1.03985	0.00585818	6	1.0176	0.00472857	9
	47.1591	1.01127	0.00489479	7	1.03982	0.00585359	6	1.01753	0.00472807	9
	47.2241	1.01122	0.00489369	7	1.03979	0.00584903	6	1.01747	0.00472767	9
	47.2891	1.01116	0.0048927	7	1.03977	0.00584449	6	1.01741	0.00472736	9
	47.354	1.01111	0.00489171	7	1.03974	0.00584011	6	1.01735	0.00472725	9
	47.419	1.01105	0.00489042	7	1.03971	0.00583603	6	1.01728	0.0047274	9
	47.4839	1.011	0.00488923	7	1.03969	0.00583197	6	1.01722	0.00472765	9
	47.5489	1.01094	0.00488814	7	1.03966	0.00582793	6	1.01716	0.00472799	9
	47.6138	1.01089	0.00488706	7	1.03963	0.00582404	6	1.01709	0.00472853	9
	47.6788	1.01084	0.00488568	7	1.03961	0.00582048	6	1.01703	0.00472936	9
	47.7438	1.01078	0.00488439	7	1.03958	0.00581695	6	1.01696	0.00473027	9
	47.8087	1.01073	0.00488322	7	1.03956	0.00581342	6	1.0169	0.00473127	9
	47.8737	1.01068	0.00488204	7	1.03953	0.00581004	6	1.01683	0.00473248	9
	47.9386	1.01063	0.00488058	7	1.0395	0.00580702	6	1.01677	0.00473399	9
	48.0036	1.01057	0.00487921	7	1.03948	0.00580402	6	1.0167	0.00473558	9
	48.0685	1.01052	0.00487796	7	1.03945	0.00580101	6	1.01664	0.00473726	9
	48.1335	1.01047	0.0048767	7	1.03943	0.00579814	6	1.01657	0.00473914	9
	48.1985	1.01042	0.00487515	7	1.0394	0.00579564	6	1.0165	0.00474134	9
	48.2634	1.01037	0.00487371	7	1.03937	0.00579316	6	1.01644	0.00474362	9
	48.3284	1.01032	0.00487239	7	1.03935	0.00579066	6	1.01637	0.00474597	9
	48.3933	1.01027	0.00487105	7	1.03932	0.00578829	6	1.0163	0.00474853	9
	48.4583	1.01022	0.00486942	7	1.0393	0.00578629	6	1.01623	0.00475142	9
	48.5232	1.01017	0.0048679	7	1.03927	0.0057843	6	1.01617	0.00475438	9
	48.5882	1.01012	0.00486651	7	1.03925	0.00578228	6	1.0161	0.00475741	9
	48.6532	1.01007	0.00486509	7	1.03922	0.00578038	6	1.01603	0.00476064	9
	48.7181	1.01003	0.00486338	7	1.03919	0.00577882	6	1.01596	0.0047642	9
	48.7831	1.00998	0.00486178	7	1.03917	0.00577728	6	1.01589	0.00476784	9
	48.848	1.00993	0.00486031	7	1.03914	0.00577571	6	1.01582	0.00477154	9
	48.913	1.00988	0.00485881	7	1.03912	0.00577423	6	1.01575	0.00477544	9
	48.9779	1.00984	0.00485701	7	1.03909	0.00577307	6	1.01568	0.00477967	9
	49.0429	1.00979	0.00485533	7	1.03907	0.00577193	6	1.01562	0.00478397	9
	49.1079	1.00974	0.00485378	7	1.03904	0.00577076	6	1.01555	0.00478834	9
	49.1728	1.0097	0.00485219	7	1.03902	0.00576964	6	1.01548	0.00479289	9
	49.2378	1.00965	0.0048503	7	1.03899	0.00576881	6	1.0154	0.00479776	9
	49.3027	1.00961	0.00484853	7	1.03896	0.005768	6	1.01533	0.00480271	9
	49.3677	1.00956	0.00484689	7	1.03894	0.00576716	6	1.01526	0.00480771	9
	49.4326	1.00952	0.00484521	7	1.03891	0.00576634	6	1.01519	0.00481289	9
	49.4976	1.00948	0.00484322	7	1.03889	0.00576578	6	1.01512	0.00481839	9
	49.5626	1.00943	0.00484135	7	1.03886	0.00576523	6	1.01505	0.00482395	9
	49.6275	1.00939	0.00483961	7	1.03884	0.00576465	6	1.01498	0.00482956	9
	49.6925	1.00935	0.00483783	7	1.03881	0.00576407	6	1.01491	0.00483535	9
	49.7574	1.00931	0.00483572	7	1.03878	0.0057637	6	1.01484	0.00484142	9
	49.8224	1.00927	0.00483375	7	1.03876	0.00576335	6	1.01476	0.00484756	9
	49.8874	1.00923	0.0048319	7	1.03873	0.00576296	6	1.01469	0.00485375	9
	49.9523	1.00918	0.00483	7	1.03871	0.00576254	6	1.01462	0.00486008	9
	50.0173	1.00914	0.00482777	7	1.03868	0.0057623	6	1.01455	0.00486668	9
	50.0822	1.00911	0.00482568	7	1.03865	0.00576208	6	1.01448	0.00487333	9
	50.1472	1.00907	0.00482372	7	1.03863	0.00576183	6	1.0144	0.00488004	9
	50.2121	1.00903	0.00482169	7	1.0386	0.00576152	6	1.01433	0.00488687	9
	50.2771	1.00899	0.00481933	7	1.03857	0.00576135	6	1.01426	0.00489391	9
	50.3421	1.00895	0.00481711	7	1.03854	0.0057612	6	1.01419	0.00490101	9
	50.407	1.00891	0.00481502	7	1.03852	0.00576102	6	1.01411	0.00490816	9
	50.472	1.00888	0.00481287	7	1.03849	0.00576076	6	1.01404	0.0049154	9
	50.5369	1.00884	0.00481036	7	1.03846	0.00576061	6	1.01397	0.00492279	9
	50.6019	1.00881	0.004808	7	1.03843	0.00576048	6	1.0139	0.00493024	9
	50.6668	1.00877	0.00480577	7	1.03841	0.00576031	6	1.01382	0.00493774	9
	50.7318	1.00874	0.00480348	7	1.03838	0.00576005	6	1.01375	0.00494529	9
	50.7968	1.0087	0.00480083	7	1.03835	0.00575986	6	1.01368	0.00495292	9
	50.8617	1.00867	0.00479832	7	1.03832	0.0057597	6	1.01361	0.0049606	9
	50.9267	1.00864	0.00479595	7	1.03829	0.0057595	6	1.01354	0.00496833	9
	50.9916	1.0086	0.00479351	7	1.03827	0.00575918	6	1.01346	0.00497607	9
	51.0566	1.00857	0.00479071	7	1.03824	0.00575891	6	1.01339	0.0049838	9
	51.1215	1.00854	0.00478805	7	1.03821	0.00575866	6	1.01332	0.00499158	9
	51.1865	1.00851	0.00478553	7	1.03818	0.00575839	6	1.01325	0.00499942	9
	51.2515	1.00848	0.00478294	7	1.03815	0.00575797	6	1.01317	0.00500721	9
	51.3164	1.00845	0.00477998	7	1.03812	0.00575756	6	1.0131	0.0050149	9
	51.3814	1.00842	0.00477716	7	1.03809	0.00575718	6	1.01303	0.00502264	9
	51.4463	1.00839	0.00477449	7	1.03806	0.00575677	6	1.01296	0.00503044	9
	51.5113	1.00836	0.00477175	7	1.03804	0.00575621	6	1.01289	0.00503816	9
	51.5762	1.00834	0.00476863	7	1.03801	0.00575561	6	1.01282	0.00504569	9
	51.6412	1.00831	0.00476565	7	1.03798	0.00575504	6	1.01275	0.00505329	9
	51.7062	1.00828	0.00476281	7	1.03795	0.00575445	6	1.01268	0.00506093	9
	51.7711	1.00826	0.00475992	7	1.03792	0.00575367	6	1.01261	0.00506847	9
	51.8361	1.00823	0.00475663	7	1.03789	0.00575283	6	1.01254	0.00507579	9
	51.901	1.00821	0.00475348	7	1.03786	0.00575202	6	1.01247	0.00508315	9
	51.966	1.00818	0.00475047	7	1.03783	0.00575118	6	1.0124	0.00509057	9
	52.0309	1.00816	0.00474741	7	1.0378	0.00575015	6	1.01233	0.00509787	9
	52.0959	1.00813	0.00474395	7	1.03777	0.00574901	6	1.01226	0.00510491	9
	52.1609	1.00811	0.00474063	7	1.03774	0.0057479	6	1.01219	0.005112	9
	52.2258	1.00809	0.00473745	7	1.03771	0.00574676	6	1.01212	0.00511914	9
	52.2908	1.00807	0.00473422	7	1.03768	0.00574543	6	1.01205	0.00512616	9
	52.3557	1.00805	0.00473058	7	1.03765	0.00574394	6	1.01198	0.00513288	9
	52.4207	1.00803	0.00472707	7	1.03761	0.00574248	6	1.01191	0.00513966	9
	52.4857	1.00801	0.00472371	7	1.03758	0.005741	6	1.01185	0.00514648	9
	52.5506	1.00799	0.0047203	7	1.03755	0.00573931	6	1.01178	0.00515318	9
	52.6156	1.00797	0.00471648	7	1.03752	0.00573742	6	1.01171	0.00515957	9
	52.6805	1.00795	0.00471279	7	1.03749	0.00573556	6	1.01164	0.00516601	9
	52.7455	1.00793	0.00470925	7	1.03746	0.00573368	6	1.01158	0.0051725	9
	52.8104	1.00792	0.00470566	7	1.03743	0.00573159	6	1.01151	0.00517886	9
	52.8754	1.0079	0.00470166	7	1.0374	0.00572927	6	1.01145	0.00518491	9
	52.9404	1.00789	0.00469778	7	1.03737	0.00572698	6	1.01138	0.00519101	9
	53.0053	1.00787	0.00469405	7	1.03734	0.00572467	6	1.01131	0.00519716	9
	53.0703	1.00785	0.00469028	7	1.0373	0.00572215	6	1.01125	0.00520319	9
	53.1352	1.00784	0.0046861	7	1.03727	0.00571937	6	1.01118	0.00520892	9
	53.2002	1.00783	0.00468203	7	1.03724	0.00571662	6	1.01112	0.0052147	9
	53.2651	1.00781	0.00467811	7	1.03721	0.00571386	6	1.01105	0.00522053	9
	53.3301	1.0078	0.00467416	7	1.03718	0.00571089	6	1.01099	0.00522624	9
	53.3951	1.00779	0.00466978	7	1.03715	0.00570764	6	1.01093	0.00523167	9
	53.46	1.00778	0.00466553	7	1.03712	0.00570442	6	1.01086	0.00523716	9
	53.525	1.00777	0.00466141	7	1.03708	0.0057012	6	1.0108	0.0052427	9
	53.5899	1.00776	0.00465727	7	1.03705	0.00569777	6	1.01074	0.00524813	9
	53.6549	1.00775	0.00465271	7	1.03702	0.00569406	6	1.01068	0.00525329	9
	53.7198	1.00774	0.00464826	7	1.03699	0.00569036	6	1.01061	0.00525852	9
	53.7848	1.00773	0.00464395	7	1.03696	0.00568667	6	1.01055	0.00526379	9
	53.8498	1.00772	0.00463962	7	1.03692	0.00568279	6	1.01049	0.00526896	9
	53.9147	1.00771	0.00463487	7	1.03689	0.0056786	6	1.01043	0.00527389	9
	53.9797	1.0077	0.00463024	7	1.03686	0.00567445	6	1.01037	0.00527888	9
	54.0446	1.0077	0.00462574	7	1.03683	0.00567029	6	1.01031	0.00528391	9
	54.1096	1.00769	0.00462123	7	1.0368	0.00566596	6	1.01025	0.00528886	9
	54.1745	1.00768	0.00461631	7	1.03677	0.00566133	6	1.01019	0.00529357	9
	54.2395	1.00768	0.0046115	7	1.03673	0.00565672	6	1.01013	0.00529834	9
	54.3045	1.00767	0.00460682	7	1.0367	0.00565212	6	1.01007	0.00530316	9
	54.3694	1.00767	0.00460214	7	1.03667	0.00564737	6	1.01001	0.00530791	9
	54.4344	1.00767	0.00459707	7	1.03664	0.00564232	6	1.00995	0.00531242	9
	54.4993	1.00766	0.00459211	7	1.03661	0.0056373	6	1.00989	0.005317	9
	54.5643	1.00766	0.00458728	7	1.03658	0.00563229	6	1.00984	0.00532162	9
	54.6292	1.00765	0.00458245	7	1.03654	0.00562713	6	1.00978	0.00532617	9
	54.6942	1.00765	0.00457726	7	1.03651	0.0056217	6	1.00972	0.00533051	9
	54.7592	1.00765	0.00457217	7	1.03648	0.0056163	6	1.00967	0.0053349	9
	54.8241	1.00765	0.00456722	7	1.03645	0.00561091	6	1.00961	0.00533934	9
	54.8891	1.00765	0.00456228	7	1.03642	0.0056054	6	1.00955	0.00534371	9
	54.954	1.00765	0.004557	7	1.03639	0.00559963	6	1.0095	0.00534788	9
	55.019	1.00765	0.00455182	7	1.03635	0.0055939	6	1.00944	0.0053521	9
	55.084	1.00765	0.00454678	7	1.03632	0.00558818	6	1.00939	0.00535637	9
	55.1489	1.00765	0.00454176	7	1.03629	0.00558235	6	1.00933	0.00536058	9
	55.2139	1.00765	0.00453644	7	1.03626	0.00557632	6	1.00928	0.00536459	9
	55.2788	1.00765	0.00453123	7	1.03623	0.00557031	6	1.00923	0.00536866	9
	55.3438	1.00765	0.00452615	7	1.0362	0.00556432	6	1.00917	0.00537277	9
	55.4087	1.00765	0.00452111	7	1.03617	0.00555825	6	1.00912	0.00537683	9
	55.4737	1.00766	0.0045158	7	1.03614	0.00555202	6	1.00907	0.00538069	9
	55.5387	1.00766	0.0045106	7	1.03611	0.00554582	6	1.00902	0.0053846	9
	55.6036	1.00766	0.00450554	7	1.03608	0.00553963	6	1.00896	0.00538856	9
	55.6686	1.00766	0.00450052	7	1.03605	0.00553339	6	1.00891	0.00539247	9
	55.7335	1.00767	0.0044953	7	1.03602	0.00552704	6	1.00886	0.00539619	9
	55.7985	1.00767	0.00449018	7	1.03599	0.00552071	6	1.00881	0.00539996	9
	55.8634	1.00768	0.00448519	7	1.03596	0.00551441	6	1.00876	0.00540378	9
	55.9284	1.00768	0.00448027	7	1.03593	0.00550807	6	1.00871	0.00540755	9
	55.9934	1.00769	0.00447519	7	1.0359	0.00550167	6	1.00866	0.00541113	9
	56.0583	1.00769	0.00447022	7	1.03587	0.00549531	6	1.00861	0.00541477	9
	56.1233	1.0077	0.00446538	7	1.03584	0.00548896	6	1.00856	0.00541844	9
	56.1882	1.0077	0.00446062	7	1.03581	0.0054826	6	1.00851	0.00542208	9
	56.2532	1.00771	0.00445575	7	1.03578	0.00547622	6	1.00846	0.00542553	9
	56.3181	1.00771	0.00445099	7	1.03575	0.00546988	6	1.00842	0.00542903	9
	56.3831	1.00772	0.00444636	7	1.03572	0.00546356	6	1.00837	0.00543258	9
	56.4481	1.00773	0.00444183	7	1.0357	0.00545724	6	1.00832	0.00543609	9
	56.513	1.00773	0.00443722	7	1.03567	0.00545096	6	1.00827	0.00543942	9
	56.578	1.00774	0.00443273	7	1.03564	0.00544471	6	1.00823	0.0054428	9
	56.6429	1.00775	0.00442838	7	1.03561	0.00543848	6	1.00818	0.00544622	9
	56.7079	1.00776	0.00442413	7	1.03559	0.00543226	6	1.00813	0.00544961	9
	56.7728	1.00776	0.00441985	7	1.03556	0.00542613	6	1.00809	0.00545284	9
	56.8378	1.00777	0.00441568	7	1.03553	0.00542003	6	1.00804	0.00545611	9
	56.9028	1.00778	0.00441165	7	1.03551	0.00541395	6	1.008	0.00545942	9
	56.9677	1.00779	0.00440775	7	1.03548	0.00540789	6	1.00795	0.00546271	9
	57.0327	1.0078	0.00440383	7	1.03546	0.00540195	6	1.00791	0.00546584	9
	57.0976	1.0078	0.00440004	7	1.03543	0.00539604	6	1.00786	0.00546902	9
	57.1626	1.00781	0.00439639	7	1.03541	0.00539016	6	1.00782	0.00547223	9
	57.2275	1.00782	0.00439286	7	1.03538	0.0053843	6	1.00777	0.00547543	9
	57.2925	1.00783	0.00438935	7	1.03536	0.00537858	6	1.00773	0.00547848	9
	57.3575	1.00784	0.00438598	7	1.03534	0.00537288	6	1.00768	0.00548157	9
	57.4224	1.00785	0.00438274	7	1.03531	0.00536721	6	1.00764	0.0054847	9
	57.4874	1.00786	0.00437964	7	1.03529	0.00536157	6	1.0076	0.00548782	9
	57.5523	1.00787	0.00437657	7	1.03527	0.00535607	6	1.00755	0.0054908	9
	57.6173	1.00788	0.00437364	7	1.03525	0.00535059	6	1.00751	0.00549382	9
	57.6822	1.00789	0.00437085	7	1.03522	0.00534514	6	1.00747	0.00549688	9
	57.7472	1.0079	0.0043682	7	1.0352	0.00533971	6	1.00743	0.00549992	9
	57.8122	1.00791	0.0043656	7	1.03518	0.00533442	6	1.00739	0.00550284	9
	57.8771	1.00792	0.00436314	7	1.03516	0.00532915	6	1.00734	0.0055058	9
	57.9421	1.00793	0.00436082	7	1.03514	0.00532391	6	1.0073	0.0055088	9
	58.007	1.00794	0.00435864	7	1.03512	0.00531869	6	1.00726	0.00551178	9
	58.072	1.00795	0.00435653	7	1.0351	0.00531358	6	1.00722	0.00551465	9
	58.137	1.00796	0.00435455	7	1.03508	0.0053085	6	1.00718	0.00551756	9
	58.2019	1.00798	0.0043527	7	1.03506	0.00530345	6	1.00714	0.0055205	9
	58.2669	1.00799	0.00435101	7	1.03504	0.00529841	6	1.0071	0.00552343	9
	58.3318	1.008	0.00434939	7	1.03503	0.00529345	6	1.00706	0.00552625	9
	58.3968	1.00801	0.0043479	7	1.03501	0.00528853	6	1.00702	0.00552911	9
	58.4617	1.00802	0.00434654	7	1.03499	0.00528363	6	1.00698	0.005532	9
	58.5267	1.00803	0.00434533	7	1.03497	0.00527874	6	1.00694	0.00553489	9
	58.5917	1.00804	0.0043442	7	1.03495	0.00527388	6	1.0069	0.00553768	9
	58.6566	1.00806	0.0043432	7	1.03494	0.00526905	6	1.00686	0.0055405	9
	58.7216	1.00807	0.00434233	7	1.03492	0.00526425	6	1.00682	0.00554335	9
	58.7865	1.00808	0.0043416	7	1.03491	0.00525945	6	1.00679	0.00554621	9
	58.8515	1.00809	0.00434095	7	1.03489	0.00525462	6	1.00675	0.00554898	9
	58.9164	1.0081	0.00434042	7	1.03487	0.00524982	6	1.00671	0.00555177	9
	58.9814	1.00812	0.00434003	7	1.03486	0.00524506	6	1.00667	0.0055546	9
	59.0464	1.00813	0.00433978	7	1.03484	0.00524027	6	1.00664	0.00555744	9
	59.1113	1.00814	0.0043396	7	1.03483	0.00523539	6	1.0066	0.0055602	9
	59.1763	1.00815	0.00433954	7	1.03481	0.00523054	6	1.00656	0.00556299	9
	59.2412	1.00816	0.00433961	7	1.0348	0.00522573	6	1.00653	0.00556581	9
	59.3062	1.00817	0.00433982	7	1.03479	0.00522087	6	1.00649	0.00556864	9
	59.3711	1.00819	0.0043401	7	1.03477	0.00521586	6	1.00646	0.00557142	9
	59.4361	1.0082	0.0043405	7	1.03476	0.00521087	6	1.00642	0.00557422	9
	59.5011	1.00821	0.00434102	7	1.03474	0.00520592	6	1.00639	0.00557705	9
	59.566	1.00822	0.00434167	7	1.03473	0.00520091	6	1.00635	0.00557989	9
	59.631	1.00823	0.00434239	7	1.03472	0.00519565	6	1.00632	0.00558271	9
	59.6959	1.00825	0.00434323	7	1.0347	0.00519043	6	1.00628	0.00558554	9
	59.7609	1.00826	0.00434417	7	1.03469	0.00518524	6	1.00625	0.0055884	9
	59.8258	1.00827	0.00434525	7	1.03468	0.00517998	6	1.00622	0.00559129	9
	59.8908	1.00828	0.00434639	7	1.03466	0.00517438	6	1.00618	0.00559416	9
	59.9558	1.00829	0.00434764	7	1.03465	0.00516881	6	1.00615	0.00559705	9
	60.0207	1.0083	0.004349	7	1.03464	0.00516328	6	1.00612	0.00559997	9
	60.0857	1.00831	0.00435048	7	1.03463	0.00515767	6	1.00609	0.00560292	9
	60.1506	1.00832	0.00435202	7	1.03461	0.00515162	6	1.00605	0.00560588	9
	60.2156	1.00834	0.00435366	7	1.0346	0.00514561	6	1.00602	0.00560886	9
	60.2805	1.00835	0.0043554	7	1.03459	0.00513963	6	1.00599	0.00561186	9
	60.3455	1.00836	0.00435726	7	1.03458	0.00513356	6	1.00596	0.0056149	9
	60.4105	1.00837	0.00435917	7	1.03456	0.00512697	6	1.00593	0.00561797	9
	60.4754	1.00838	0.00436118	7	1.03455	0.00512041	6	1.0059	0.00562106	9
	60.5404	1.00839	0.00436328	7	1.03454	0.00511389	6	1.00587	0.00562417	9
	60.6053	1.0084	0.00436549	7	1.03452	0.00510726	6	1.00584	0.00562733	9
	60.6703	1.00841	0.00436775	7	1.03451	0.00510004	6	1.00582	0.00563054	9
	60.7353	1.00842	0.00437008	7	1.0345	0.00509286	6	1.00579	0.00563377	9
	60.8002	1.00843	0.00437251	7	1.03448	0.00508571	6	1.00576	0.00563702	9
	60.8652	1.00844	0.00437504	7	1.03447	0.00507845	6	1.00573	0.00564032	9
	60.9301	1.00845	0.00437759	7	1.03446	0.00507053	6	1.00571	0.0056437	9
	60.9951	1.00846	0.00438022	7	1.03444	0.00506264	6	1.00568	0.00564709	9
	61.06	1.00847	0.00438294	7	1.03443	0.00505479	6	1.00566	0.00565051	9
	61.125	1.00848	0.00438574	7	1.03442	0.00504682	6	1.00563	0.00565397	9
	61.19	1.00848	0.00438855	7	1.0344	0.00503814	6	1.00561	0.00565754	9
	61.2549	1.00849	0.00439143	7	1.03439	0.00502949	6	1.00558	0.00566111	9
	61.3199	1.0085	0.00439439	7	1.03437	0.00502088	6	1.00556	0.00566471	9
	61.3848	1.00851	0.00439742	7	1.03436	0.00501214	6	1.00553	0.00566837	9
	61.4498	1.00852	0.00440044	7	1.03434	0.00500267	6	1.00551	0.00567213	9
	61.5147	1.00853	0.00440353	7	1.03433	0.00499322	6	1.00549	0.00567591	9
	61.5797	1.00853	0.0044067	7	1.03431	0.00498382	6	1.00547	0.00567971	9
	61.6447	1.00854	0.00440992	7	1.03429	0.00497429	6	1.00545	0.00568357	9
	61.7096	1.00855	0.00441311	7	1.03428	0.00496401	6	1.00543	0.00568756	9
	61.7746	1.00856	0.00441637	7	1.03426	0.00495376	6	1.00541	0.00569155	9
	61.8395	1.00856	0.00441969	7	1.03425	0.00494355	6	1.00539	0.00569557	9
	61.9045	1.00857	0.00442306	7	1.03423	0.00493323	6	1.00537	0.00569965	9
	61.9694	1.00858	0.00442637	7	1.03421	0.00492217	6	1.00535	0.00570386	9
	62.0344	1.00858	0.00442975	7	1.03419	0.00491115	6	1.00533	0.00570808	9
	62.0994	1.00859	0.00443318	7	1.03417	0.00490016	6	1.00531	0.00571232	9
	62.1643	1.0086	0.00443666	7	1.03416	0.00488908	6	1.00529	0.00571663	9
	62.2293	1.0086	0.00444005	7	1.03414	0.0048773	6	1.00528	0.00572108	9
	62.2942	1.00861	0.00444351	7	1.03412	0.00486556	6	1.00526	0.00572554	9
	62.3592	1.00862	0.00444702	7	1.0341	0.00485386	6	1.00525	0.00573002	9
	62.4241	1.00862	0.00445055	7	1.03408	0.00484208	6	1.00523	0.00573457	9
	62.4891	1.00863	0.00445399	7	1.03406	0.00482967	6	1.00522	0.00573926	9
	62.5541	1.00863	0.00445747	7	1.03404	0.00481729	6	1.0052	0.00574396	9
	62.619	1.00864	0.00446102	7	1.03402	0.00480496	6	1.00519	0.00574869	9
	62.684	1.00864	0.00446457	7	1.034	0.00479256	6	1.00518	0.00575348	9
	62.7489	1.00865	0.004468	7	1.03398	0.00477961	6	1.00517	0.00575841	9
	62.8139	1.00865	0.00447148	7	1.03395	0.0047667	6	1.00515	0.00576337	9
	62.8788	1.00865	0.00447501	7	1.03393	0.00475383	6	1.00514	0.00576834	9
	62.9438	1.00866	0.00447854	7	1.03391	0.00474091	6	1.00513	0.00577338	9
	63.0088	1.00866	0.00448193	7	1.03389	0.00472753	6	1.00512	0.00577856	9
	63.0737	1.00867	0.00448535	7	1.03386	0.00471417	6	1.00511	0.00578376	9
	63.1387	1.00867	0.00448882	7	1.03384	0.00470086	6	1.0051	0.00578898	9
	63.2036	1.00867	0.00449229	7	1.03382	0.00468752	6	1.00509	0.00579427	9
	63.2686	1.00868	0.00449557	7	1.03379	0.00467379	6	1.00509	0.00579969	9
	63.3336	1.00868	0.00449889	7	1.03377	0.0046601	6	1.00508	0.00580514	9
	63.3985	1.00868	0.00450225	7	1.03374	0.00464645	6	1.00507	0.0058106	9
	63.4635	1.00869	0.0045056	7	1.03372	0.00463278	6	1.00507	0.00581613	9
	63.5284	1.00869	0.00450871	7	1.03369	0.0046188	6	1.00506	0.00582179	9
	63.5934	1.00869	0.00451186	7	1.03367	0.00460486	6	1.00506	0.00582747	9
	63.6583	1.00869	0.00451506	7	1.03364	0.00459095	6	1.00505	0.00583317	9
	63.7233	1.00869	0.00451822	7	1.03362	0.00457705	6	1.00505	0.00583893	9
	63.7883	1.0087	0.0045211	7	1.03359	0.00456291	6	1.00504	0.00584482	9
	63.8532	1.0087	0.00452401	7	1.03356	0.00454881	6	1.00504	0.00585073	9
	63.9182	1.0087	0.00452697	7	1.03354	0.00453475	6	1.00504	0.00585665	9
	63.9831	1.0087	0.00452988	7	1.03351	0.0045207	6	1.00503	0.00586263	9
	64.0481	1.0087	0.00453246	7	1.03348	0.0045065	6	1.00503	0.00586873	9
	64.113	1.0087	0.00453507	7	1.03345	0.00449233	6	1.00503	0.00587485	9
	64.178	1.00871	0.00453772	7	1.03343	0.0044782	6	1.00503	0.00588098	9
	64.243	1.00871	0.00454031	7	1.0334	0.0044641	6	1.00503	0.00588717	9
	64.3079	1.00871	0.00454252	7	1.03337	0.00444994	6	1.00503	0.00589345	9
	64.3729	1.00871	0.00454475	7	1.03334	0.00443582	6	1.00503	0.00589976	9
	64.4378	1.00871	0.00454703	7	1.03331	0.00442172	6	1.00503	0.00590609	9
	64.5028	1.00871	0.00454923	7	1.03328	0.00440767	6	1.00503	0.00591246	9
	64.5677	1.00871	0.00455099	7	1.03325	0.00439366	6	1.00503	0.00591891	9
	64.6327	1.00871	0.00455279	7	1.03322	0.00437969	6	1.00503	0.00592538	9
	64.6977	1.00871	0.00455461	7	1.03319	0.00436574	6	1.00503	0.00593187	9
	64.7626	1.00871	0.00455636	7	1.03317	0.00435185	6	1.00503	0.0059384	9
	64.8276	1.00871	0.00455762	7	1.03313	0.00433812	6	1.00503	0.00594498	9
	64.8925	1.00871	0.0045589	7	1.0331	0.00432441	6	1.00503	0.00595158	9
	64.9575	1.00871	0.00456021	7	1.03307	0.00431074	6	1.00504	0.00595821	9
	65.0224	1.00871	0.00456144	7	1.03304	0.00429713	6	1.00504	0.00596486	9
	65.0874	1.00871	0.00456211	7	1.03301	0.0042838	6	1.00504	0.00597154	9
	65.1524	1.00871	0.00456282	7	1.03298	0.0042705	6	1.00505	0.00597825	9
	65.2173	1.0087	0.00456355	7	1.03295	0.00425723	6	1.00505	0.00598497	9
	65.2823	1.0087	0.00456418	7	1.03292	0.00424404	6	1.00505	0.00599172	9
	65.3472	1.0087	0.00456422	7	1.03289	0.00423124	6	1.00506	0.00599846	9
	65.4122	1.0087	0.00456428	7	1.03286	0.00421846	6	1.00506	0.00600523	9
	65.4771	1.0087	0.00456437	7	1.03283	0.00420571	6	1.00506	0.00601201	9
	65.5421	1.0087	0.00456435	7	1.0328	0.00419305	6	1.00507	0.00601882	9
	65.6071	1.0087	0.00456368	7	1.03277	0.00418086	6	1.00507	0.00602559	9
	65.672	1.0087	0.00456304	7	1.03273	0.0041687	6	1.00508	0.00603238	9
	65.737	1.0087	0.00456242	7	1.0327	0.00415656	6	1.00508	0.0060392	9
	65.8019	1.00869	0.00456169	7	1.03267	0.00414451	6	1.00509	0.00604602	9
	65.8669	1.00869	0.00456027	7	1.03264	0.00413301	6	1.00509	0.00605279	9
	65.9319	1.00869	0.00455888	7	1.03261	0.00412153	6	1.0051	0.00605957	9
	65.9968	1.00869	0.0045575	7	1.03258	0.00411007	6	1.0051	0.00606638	9
	66.0618	1.00869	0.004556	7	1.03255	0.0040987	6	1.00511	0.00607319	9
	66.1267	1.00869	0.00455378	7	1.03252	0.00408792	6	1.00511	0.0060799	9
	66.1917	1.00868	0.00455158	7	1.03249	0.00407718	6	1.00512	0.00608664	9
	66.2566	1.00868	0.0045494	7	1.03245	0.00406644	6	1.00512	0.00609339	9
	66.3216	1.00868	0.00454709	7	1.03242	0.0040558	6	1.00513	0.00610015	9
	66.3866	1.00868	0.00454403	7	1.03239	0.0040458	6	1.00513	0.00610677	9
	66.4515	1.00868	0.00454098	7	1.03236	0.00403582	6	1.00514	0.00611342	9
	66.5165	1.00868	0.00453795	7	1.03233	0.00402586	6	1.00514	0.00612009	9
	66.5814	1.00868	0.0045348	7	1.0323	0.00401597	6	1.00515	0.00612674	9
	66.6464	1.00867	0.00453085	7	1.03227	0.00400677	6	1.00515	0.00613324	9
	66.7113	1.00867	0.00452693	7	1.03224	0.00399759	6	1.00516	0.00613976	9
	66.7763	1.00867	0.00452302	7	1.03221	0.00398843	6	1.00516	0.00614629	9
	66.8413	1.00867	0.00451898	7	1.03218	0.00397934	6	1.00517	0.00615281	9
	66.9062	1.00867	0.00451413	7	1.03215	0.00397094	6	1.00517	0.00615914	9
	66.9712	1.00867	0.0045093	7	1.03212	0.00396258	6	1.00518	0.00616548	9
	67.0361	1.00867	0.00450448	7	1.03209	0.00395423	6	1.00518	0.00617185	9
	67.1011	1.00867	0.00449953	7	1.03206	0.00394595	6	1.00519	0.00617819	9
	67.166	1.00867	0.00449377	7	1.03203	0.00393837	6	1.00519	0.00618432	9
	67.231	1.00867	0.00448802	7	1.032	0.00393081	6	1.0052	0.00619046	9
	67.296	1.00867	0.00448228	7	1.03197	0.00392328	6	1.0052	0.00619662	9
	67.3609	1.00866	0.00447642	7	1.03194	0.00391581	6	1.00521	0.00620276	9
	67.4259	1.00866	0.00446973	7	1.03191	0.00390902	6	1.00521	0.00620865	9
	67.4908	1.00866	0.00446305	7	1.03188	0.00390227	6	1.00522	0.00621457	9
	67.5558	1.00866	0.00445639	7	1.03185	0.00389555	6	1.00522	0.00622051	9
	67.6207	1.00866	0.0044496	7	1.03182	0.00388887	6	1.00523	0.00622641	9
	67.6857	1.00867	0.00444199	7	1.03179	0.00388286	6	1.00523	0.00623207	9
	67.7507	1.00867	0.00443439	7	1.03176	0.00387689	6	1.00524	0.00623774	9
	67.8156	1.00867	0.00442681	7	1.03173	0.00387096	6	1.00524	0.00624343	9
	67.8806	1.00867	0.00441909	7	1.0317	0.00386507	6	1.00525	0.00624909	9
	67.9455	1.00867	0.00441057	7	1.03167	0.00385982	6	1.00525	0.0062545	9
	68.0105	1.00867	0.00440206	7	1.03165	0.00385463	6	1.00525	0.00625992	9
	68.0754	1.00867	0.00439356	7	1.03162	0.00384949	6	1.00526	0.00626536	9
	68.1404	1.00867	0.00438493	7	1.03159	0.00384438	6	1.00526	0.00627077	9
	68.2054	1.00868	0.0043755	7	1.03156	0.00383989	6	1.00526	0.00627592	9
	68.2703	1.00868	0.00436609	7	1.03153	0.00383546	6	1.00527	0.0062811	9
	68.3353	1.00868	0.00435669	7	1.0315	0.00383108	6	1.00527	0.00628629	9
	68.4002	1.00868	0.00434716	7	1.03148	0.00382674	6	1.00527	0.00629145	9
	68.4652	1.00868	0.00433685	7	1.03145	0.00382298	6	1.00528	0.00629636	9
	68.5302	1.00869	0.00432655	7	1.03142	0.00381928	6	1.00528	0.00630129	9
	68.5951	1.00869	0.00431627	7	1.03139	0.00381565	6	1.00528	0.00630624	9
	68.6601	1.00869	0.00430586	7	1.03136	0.00381205	6	1.00529	0.00631115	9
	68.725	1.0087	0.00429468	7	1.03134	0.00380898	6	1.00529	0.00631583	9
	68.79	1.0087	0.00428352	7	1.03131	0.00380599	6	1.00529	0.00632053	9
	68.8549	1.0087	0.00427236	7	1.03128	0.00380307	6	1.00529	0.00632524	9
	68.9199	1.00871	0.00426109	7	1.03125	0.00380018	6	1.0053	0.00632992	9
	68.9849	1.00871	0.00424908	7	1.03122	0.00379778	6	1.0053	0.00633438	9
	69.0498	1.00872	0.00423708	7	1.0312	0.00379547	6	1.0053	0.00633885	9
	69.1148	1.00872	0.00422509	7	1.03117	0.00379324	6	1.0053	0.00634333	9
	69.1797	1.00873	0.00421298	7	1.03114	0.00379105	6	1.0053	0.0063478	9
	69.2447	1.00873	0.00420016	7	1.03111	0.00378931	6	1.00531	0.00635204	9
	69.3096	1.00874	0.00418735	7	1.03109	0.00378767	6	1.00531	0.00635631	9
	69.3746	1.00874	0.00417455	7	1.03106	0.00378611	6	1.00531	0.00636058	9
	69.4396	1.00875	0.00416165	7	1.03103	0.00378461	6	1.00531	0.00636484	9
	69.5045	1.00875	0.00414806	7	1.031	0.00378353	6	1.00531	0.00636889	9
	69.5695	1.00876	0.00413448	7	1.03098	0.00378255	6	1.00531	0.00637296	9
	69.6344	1.00877	0.00412092	7	1.03095	0.00378167	6	1.00531	0.00637704	9
	69.6994	1.00877	0.00410726	7	1.03092	0.00378085	6	1.00531	0.00638111	9
	69.7643	1.00878	0.00409294	7	1.03089	0.00378041	6	1.00531	0.00638498	9
	69.8293	1.00879	0.00407865	7	1.03087	0.00378009	6	1.00531	0.00638887	9
	69.8943	1.0088	0.00406437	7	1.03084	0.00377986	6	1.00531	0.00639278	9
	69.9592	1.0088	0.00404999	7	1.03081	0.00377971	6	1.00531	0.00639667	9
	70.0242	1.00881	0.00403501	7	1.03079	0.00377988	6	1.00531	0.00640038	9
	70.0891	1.00882	0.00402006	7	1.03076	0.00378018	6	1.00531	0.00640411	9
	70.1541	1.00883	0.00400512	7	1.03073	0.00378058	6	1.00531	0.00640785	9
	70.219	1.00884	0.00399009	7	1.0307	0.00378106	6	1.00531	0.00641158	9
	70.284	1.00884	0.00397452	7	1.03068	0.00378181	6	1.00531	0.00641514	9
	70.349	1.00885	0.00395897	7	1.03065	0.00378268	6	1.00531	0.00641872	9
	70.4139	1.00886	0.00394344	7	1.03062	0.00378367	6	1.00531	0.00642232	9
	70.4789	1.00887	0.00392784	7	1.03059	0.00378474	6	1.00531	0.00642589	9
	70.5438	1.00888	0.00391175	7	1.03057	0.00378601	6	1.00531	0.00642932	9
	70.6088	1.00889	0.00389569	7	1.03054	0.00378741	6	1.00531	0.00643276	9
	70.6737	1.0089	0.00387965	7	1.03051	0.00378893	6	1.00531	0.00643621	9
	70.7387	1.00891	0.00386355	7	1.03048	0.00379053	6	1.00531	0.00643964	9
	70.8037	1.00892	0.00384702	7	1.03046	0.00379227	6	1.00531	0.00644293	9
	70.8686	1.00893	0.00383053	7	1.03043	0.00379414	6	1.00531	0.00644624	9
	70.9336	1.00894	0.00381406	7	1.0304	0.00379613	6	1.0053	0.00644956	9
	70.9985	1.00895	0.00379755	7	1.03037	0.00379821	6	1.0053	0.00645286	9
	71.0635	1.00896	0.00378068	7	1.03035	0.00380036	6	1.0053	0.00645602	9
	71.1284	1.00897	0.00376384	7	1.03032	0.00380264	6	1.0053	0.00645919	9
	71.1934	1.00898	0.00374703	7	1.03029	0.00380505	6	1.0053	0.00646237	9
	71.2584	1.00899	0.00373019	7	1.03026	0.00380756	6	1.0053	0.00646554	9
	71.3233	1.00901	0.00371306	7	1.03023	0.00381006	6	1.00529	0.00646857	9
	71.3883	1.00902	0.00369597	7	1.03021	0.0038127	6	1.00529	0.00647161	9
	71.4532	1.00903	0.00367892	7	1.03018	0.00381547	6	1.00529	0.00647466	9
	71.5182	1.00904	0.00366184	7	1.03015	0.00381834	6	1.00529	0.00647769	9
	71.5832	1.00905	0.00364455	7	1.03012	0.00382115	6	1.00529	0.00648059	9
	71.6481	1.00906	0.00362731	7	1.03009	0.00382409	6	1.00528	0.0064835	9
	71.7131	1.00907	0.00361011	7	1.03006	0.00382717	6	1.00528	0.00648642	9
	71.778	1.00909	0.0035929	7	1.03003	0.00383035	6	1.00528	0.00648933	9
	71.843	1.0091	0.00357555	7	1.03001	0.00383339	6	1.00528	0.00649209	9
	71.9079	1.00911	0.00355825	7	1.02998	0.00383658	6	1.00528	0.00649487	9
	71.9729	1.00912	0.00354101	7	1.02995	0.0038399	6	1.00527	0.00649766	9
	72.0379	1.00913	0.00352377	7	1.02992	0.00384333	6	1.00527	0.00650043	9
	72.1028	1.00915	0.00350647	7	1.02989	0.00384656	6	1.00527	0.00650306	9
	72.1678	1.00916	0.00348923	7	1.02986	0.00384994	6	1.00527	0.00650571	9
	72.2327	1.00917	0.00347204	7	1.02983	0.00385346	6	1.00526	0.00650837	9
	72.2977	1.00918	0.00345488	7	1.0298	0.00385708	6	1.00526	0.006511	9
	72.3626	1.0092	0.00343773	7	1.02977	0.00386047	6	1.00526	0.0065135	9
	72.4276	1.00921	0.00342066	7	1.02974	0.00386401	6	1.00526	0.00651601	9
	72.4926	1.00922	0.00340364	7	1.02971	0.0038677	6	1.00525	0.00651853	9
	72.5575	1.00923	0.00338666	7	1.02968	0.00387148	6	1.00525	0.00652103	9
	72.6225	1.00925	0.00336978	7	1.02965	0.00387502	6	1.00525	0.00652338	9
	72.6874	1.00926	0.00335298	7	1.02962	0.00387871	6	1.00524	0.00652575	9
	72.7524	1.00927	0.00333624	7	1.02959	0.00388254	6	1.00524	0.00652813	9
	72.8173	1.00928	0.00331955	7	1.02956	0.00388648	6	1.00524	0.00653049	9
	72.8823	1.0093	0.00330304	7	1.02952	0.00389018	6	1.00524	0.00653271	9
	72.9473	1.00931	0.00328661	7	1.02949	0.00389402	6	1.00523	0.00653493	9
	73.0122	1.00932	0.00327026	7	1.02946	0.00389801	6	1.00523	0.00653717	9
	73.0772	1.00933	0.00325397	7	1.02943	0.00390211	6	1.00523	0.00653939	9
	73.1421	1.00935	0.00323792	7	1.0294	0.003906	6	1.00522	0.00654145	9
	73.2071	1.00936	0.00322196	7	1.02937	0.00391003	6	1.00522	0.00654353	9
	73.272	1.00937	0.00320608	7	1.02934	0.0039142	6	1.00522	0.00654562	9
	73.337	1.00938	0.00319027	7	1.0293	0.00391849	6	1.00522	0.00654769	9
	73.402	1.0094	0.00317477	7	1.02927	0.0039226	6	1.00521	0.0065496	9
	73.4669	1.00941	0.00315936	7	1.02924	0.00392685	6	1.00521	0.00655152	9
	73.5319	1.00942	0.00314404	7	1.02921	0.00393125	6	1.00521	0.00655346	9
	73.5968	1.00943	0.0031288	7	1.02918	0.00393576	6	1.0052	0.00655538	9
	73.6618	1.00945	0.00311391	7	1.02914	0.00394012	6	1.0052	0.00655713	9
	73.7267	1.00946	0.00309911	7	1.02911	0.00394463	6	1.0052	0.0065589	9
	73.7917	1.00947	0.00308441	7	1.02908	0.00394927	6	1.00519	0.00656068	9
	73.8567	1.00948	0.00306981	7	1.02905	0.00395403	6	1.00519	0.00656244	9
	73.9216	1.00949	0.00305558	7	1.02902	0.00395868	6	1.00519	0.00656404	9
	73.9866	1.00951	0.00304145	7	1.02898	0.00396347	6	1.00519	0.00656564	9
	74.0515	1.00952	0.00302743	7	1.02895	0.00396839	6	1.00518	0.00656727	9
	74.1165	1.00953	0.0030135	7	1.02892	0.00397344	6	1.00518	0.00656887	9
	74.1815	1.00954	0.00299998	7	1.02889	0.00397841	6	1.00518	0.00657031	9
	74.2464	1.00955	0.00298656	7	1.02886	0.00398352	6	1.00517	0.00657176	9
	74.3114	1.00957	0.00297324	7	1.02882	0.00398876	6	1.00517	0.00657322	9
	74.3763	1.00958	0.00296003	7	1.02879	0.00399412	6	1.00517	0.00657468	9
	74.4413	1.00959	0.00294723	7	1.02876	0.00399945	6	1.00517	0.00657596	9
	74.5062	1.0096	0.00293454	7	1.02873	0.00400492	6	1.00516	0.00657726	9
	74.5712	1.00961	0.00292195	7	1.02869	0.00401051	6	1.00516	0.00657858	9
	74.6362	1.00962	0.00290948	7	1.02866	0.0040162	6	1.00516	0.00657989	9
	74.7011	1.00963	0.00289742	7	1.02863	0.00402191	6	1.00515	0.00658104	9
	74.7661	1.00964	0.00288546	7	1.0286	0.00402774	6	1.00515	0.00658221	9
	74.831	1.00965	0.00287362	7	1.02857	0.0040337	6	1.00515	0.0065834	9
	74.896	1.00966	0.00286188	7	1.02853	0.00403975	6	1.00515	0.00658459	9
	74.9609	1.00967	0.00285056	7	1.0285	0.00404584	6	1.00514	0.00658564	9
	75.0259	1.00968	0.00283934	7	1.02847	0.00405204	6	1.00514	0.0065867	9
	75.0909	1.00969	0.00282822	7	1.02844	0.00405836	6	1.00514	0.00658779	9
	75.1558	1.0097	0.00281722	7	1.02841	0.00406476	6	1.00513	0.00658887	9
	75.2208	1.00971	0.00280661	7	1.02838	0.00407121	6	1.00513	0.00658984	9
	75.2857	1.00972	0.00279611	7	1.02835	0.00407778	6	1.00513	0.00659083	9
	75.3507	1.00973	0.00278571	7	1.02831	0.00408445	6	1.00513	0.00659184	9
	75.4156	1.00974	0.00277542	7	1.02828	0.00409119	6	1.00512	0.00659285	9
	75.4806	1.00975	0.0027655	7	1.02825	0.00409799	6	1.00512	0.00659377	9
	75.5456	1.00975	0.00275569	7	1.02822	0.00410489	6	1.00512	0.00659471	9
	75.6105	1.00976	0.00274597	7	1.02819	0.00411189	6	1.00512	0.00659567	9
	75.6755	1.00977	0.00273636	7	1.02816	0.00411895	6	1.00511	0.00659664	9
	75.7404	1.00978	0.0027271	7	1.02813	0.00412606	6	1.00511	0.00659754	9
	75.8054	1.00979	0.00271793	7	1.0281	0.00413327	6	1.00511	0.00659845	9
	75.8703	1.00979	0.00270886	7	1.02807	0.00414057	6	1.00511	0.00659939	9
	75.9353	1.0098	0.00269988	7	1.02804	0.00414791	6	1.00511	0.00660034	9
	76.0003	1.00981	0.00269122	7	1.02801	0.00415529	6	1.0051	0.00660124	9
	76.0652	1.00981	0.00268265	7	1.02798	0.00416277	6	1.0051	0.00660216	9
	76.1302	1.00982	0.00267417	7	1.02795	0.00417033	6	1.0051	0.00660309	9
	76.1951	1.00983	0.00266579	7	1.02792	0.00417792	6	1.0051	0.00660405	9
	76.2601	1.00983	0.00265767	7	1.02789	0.00418554	6	1.00509	0.00660495	9
	76.325	1.00984	0.00264965	7	1.02786	0.00419325	6	1.00509	0.00660588	9
	76.39	1.00984	0.0026417	7	1.02783	0.00420103	6	1.00509	0.00660683	9
	76.455	1.00985	0.00263384	7	1.0278	0.00420883	6	1.00509	0.0066078	9
	76.5199	1.00985	0.00262621	7	1.02777	0.00421665	6	1.00509	0.00660872	9
	76.5849	1.00986	0.00261866	7	1.02774	0.00422455	6	1.00508	0.00660966	9
	76.6498	1.00986	0.00261119	7	1.02771	0.00423252	6	1.00508	0.00661062	9
	76.7148	1.00987	0.00260379	7	1.02768	0.00424049	6	1.00508	0.00661159	9
	76.7798	1.00987	0.00259657	7	1.02766	0.00424848	6	1.00508	0.00661251	9
	76.8447	1.00987	0.00258943	7	1.02763	0.00425654	6	1.00508	0.00661346	9
	76.9097	1.00988	0.00258236	7	1.0276	0.00426466	6	1.00507	0.00661442	9
	76.9746	1.00988	0.00257536	7	1.02757	0.00427278	6	1.00507	0.00661539	9
	77.0396	1.00988	0.00256849	7	1.02754	0.00428092	6	1.00507	0.0066163	9
	77.1045	1.00989	0.00256169	7	1.02752	0.00428913	6	1.00507	0.00661723	9
	77.1695	1.00989	0.00255496	7	1.02749	0.0042974	6	1.00507	0.00661817	9
	77.2345	1.00989	0.00254828	7	1.02746	0.00430564	6	1.00506	0.00661913	9
	77.2994	1.00989	0.0025417	7	1.02744	0.00431394	6	1.00506	0.00661999	9
	77.3644	1.00989	0.00253518	7	1.02741	0.00432229	6	1.00506	0.00662088	9
	77.4293	1.00989	0.00252872	7	1.02738	0.0043307	6	1.00506	0.00662178	9
	77.4943	1.00989	0.00252231	7	1.02736	0.00433908	6	1.00505	0.0066227	9
	77.5592	1.00989	0.00251594	7	1.02733	0.00434753	6	1.00505	0.00662349	9
	77.6242	1.00989	0.00250964	7	1.0273	0.00435603	6	1.00505	0.00662431	9
	77.6892	1.00989	0.00250339	7	1.02728	0.00436458	6	1.00504	0.00662514	9
	77.7541	1.00989	0.00249719	7	1.02725	0.00437309	6	1.00504	0.00662598	9
	77.8191	1.00989	0.00249099	7	1.02723	0.00438169	6	1.00504	0.00662666	9
	77.884	1.00989	0.00248484	7	1.0272	0.00439034	6	1.00503	0.00662737	9
	77.949	1.00989	0.00247875	7	1.02718	0.00439903	6	1.00503	0.00662809	9
	78.0139	1.00989	0.0024727	7	1.02715	0.00440767	6	1.00503	0.00662882	9
	78.0789	1.00988	0.00246661	7	1.02713	0.00441644	6	1.00502	0.00662935	9
	78.1439	1.00988	0.00246057	7	1.02711	0.00442524	6	1.00502	0.00662991	9
	78.2088	1.00988	0.00245459	7	1.02708	0.00443407	6	1.00502	0.00663049	9
	78.2738	1.00987	0.00244864	7	1.02706	0.00444286	6	1.00501	0.00663106	9
	78.3387	1.00987	0.00244261	7	1.02704	0.00445179	6	1.00501	0.0066314	9
	78.4037	1.00986	0.00243664	7	1.02701	0.00446075	6	1.005	0.00663176	9
	78.4686	1.00986	0.00243071	7	1.02699	0.00446975	6	1.005	0.00663214	9
	78.5336	1.00985	0.00242481	7	1.02697	0.00447869	6	1.00499	0.00663251	9
	78.5986	1.00985	0.00241881	7	1.02695	0.0044878	6	1.00499	0.0066326	9
	78.6635	1.00984	0.00241285	7	1.02693	0.00449694	6	1.00498	0.00663271	9
	78.7285	1.00984	0.00240694	7	1.0269	0.00450611	6	1.00497	0.00663284	9
	78.7934	1.00983	0.00240106	7	1.02688	0.00451521	6	1.00497	0.00663295	9
	78.8584	1.00982	0.00239504	7	1.02686	0.00452452	6	1.00496	0.00663273	9
	78.9233	1.00982	0.00238906	7	1.02684	0.00453385	6	1.00496	0.00663254	9
	78.9883	1.00981	0.00238313	7	1.02682	0.0045432	6	1.00495	0.00663236	9
	79.0533	1.0098	0.00237725	7	1.0268	0.00455249	6	1.00494	0.00663216	9
	79.1182	1.00979	0.00237118	7	1.02678	0.004562	6	1.00493	0.00663159	9
	79.1832	1.00978	0.00236517	7	1.02676	0.00457153	6	1.00493	0.00663103	9
	79.2481	1.00978	0.00235919	7	1.02674	0.00458108	6	1.00492	0.00663049	9
	79.3131	1.00977	0.00235327	7	1.02672	0.00459057	6	1.00491	0.00662992	9
	79.3781	1.00976	0.00234715	7	1.02671	0.00460028	6	1.0049	0.00662893	9
	79.443	1.00975	0.00234108	7	1.02669	0.00461001	6	1.00489	0.00662795	9
	79.508	1.00974	0.00233505	7	1.02667	0.00461977	6	1.00488	0.00662698	9
	79.5729	1.00973	0.00232908	7	1.02665	0.00462946	6	1.00487	0.00662599	9
	79.6379	1.00971	0.0023229	7	1.02664	0.00463939	6	1.00486	0.00662451	9
	79.7028	1.0097	0.00231676	7	1.02662	0.00464933	6	1.00485	0.00662304	9
	79.7678	1.00969	0.00231068	7	1.0266	0.0046593	6	1.00484	0.00662159	9
	79.8328	1.00968	0.00230466	7	1.02658	0.0046692	6	1.00483	0.00662011	9
	79.8977	1.00967	0.00229842	7	1.02657	0.00467934	6	1.00482	0.00661808	9
	79.9627	1.00965	0.00229223	7	1.02655	0.0046895	6	1.00481	0.00661607	9
	80.0276	1.00964	0.0022861	7	1.02654	0.00469968	6	1.00479	0.00661408	9
	80.0926	1.00963	0.00228003	7	1.02652	0.0047098	6	1.00478	0.00661205	9
	80.1575	1.00961	0.00227375	7	1.02651	0.00472016	6	1.00477	0.00660943	9
	80.2225	1.0096	0.00226752	7	1.02649	0.00473053	6	1.00475	0.00660683	9
	80.2875	1.00958	0.00226136	7	1.02648	0.00474092	6	1.00474	0.00660424	9
	80.3524	1.00957	0.00225526	7	1.02646	0.00475126	6	1.00473	0.00660161	9
	80.4174	1.00955	0.00224896	7	1.02645	0.00476184	6	1.00471	0.00659835	9
	80.4823	1.00954	0.00224272	7	1.02643	0.00477243	6	1.0047	0.00659511	9
	80.5473	1.00952	0.00223654	7	1.02642	0.00478304	6	1.00468	0.00659188	9
	80.6122	1.00951	0.00223044	7	1.0264	0.00479361	6	1.00467	0.00658861	9
	80.6772	1.00949	0.00222414	7	1.02639	0.0048044	6	1.00465	0.00658469	9
	80.7422	1.00947	0.00221792	7	1.02638	0.00481521	6	1.00463	0.00658078	9
	80.8071	1.00945	0.00221176	7	1.02637	0.00482604	6	1.00462	0.00657688	9
	80.8721	1.00944	0.00220568	7	1.02635	0.00483683	6	1.0046	0.00657294	9
	80.937	1.00942	0.00219944	7	1.02634	0.00484783	6	1.00458	0.00656833	9
	81.002	1.0094	0.00219326	7	1.02633	0.00485886	6	1.00457	0.00656374	9
	81.0669	1.00938	0.00218715	7	1.02632	0.0048699	6	1.00455	0.00655916	9
	81.1319	1.00936	0.00218114	7	1.0263	0.00488092	6	1.00453	0.00655453	9
	81.1969	1.00934	0.00217498	7	1.02629	0.00489212	6	1.00451	0.00654924	9
	81.2618	1.00933	0.00216889	7	1.02628	0.00490334	6	1.00449	0.00654396	9
	81.3268	1.00931	0.00216288	7	1.02627	0.00491459	6	1.00447	0.00653869	9
	81.3917	1.00929	0.00215696	7	1.02626	0.00492582	6	1.00445	0.00653338	9
	81.4567	1.00926	0.00215092	7	1.02624	0.0049372	6	1.00443	0.00652741	9
	81.5216	1.00924	0.00214496	7	1.02623	0.00494862	6	1.00441	0.00652146	9
	81.5866	1.00922	0.00213907	7	1.02622	0.00496006	6	1.00439	0.00651553	9
	81.6516	1.0092	0.00213328	7	1.02621	0.00497149	6	1.00437	0.00650954	9
	81.7165	1.00918	0.0021274	7	1.0262	0.00498306	6	1.00434	0.00650293	9
	81.7815	1.00916	0.0021216	7	1.02619	0.00499465	6	1.00432	0.00649634	9
	81.8464	1.00914	0.00211588	7	1.02618	0.00500628	6	1.0043	0.00648976	9
	81.9114	1.00911	0.00211024	7	1.02617	0.0050179	6	1.00428	0.00648313	9
	81.9764	1.00909	0.00210456	7	1.02616	0.00502965	6	1.00425	0.00647592	9
	82.0413	1.00907	0.00209895	7	1.02615	0.00504143	6	1.00423	0.00646872	9
	82.1063	1.00904	0.00209342	7	1.02614	0.00505323	6	1.00421	0.00646153	9
	82.1712	1.00902	0.00208798	7	1.02613	0.00506504	6	1.00418	0.0064543	9
	82.2362	1.009	0.00208252	7	1.02612	0.00507696	6	1.00416	0.00644653	9
	82.3011	1.00897	0.00207714	7	1.02611	0.00508891	6	1.00413	0.00643877	9
	82.3661	1.00895	0.00207183	7	1.0261	0.00510088	6	1.00411	0.00643103	9
	82.4311	1.00892	0.00206661	7	1.02609	0.00511287	6	1.00408	0.00642325	9
	82.496	1.0089	0.00206141	7	1.02608	0.00512496	6	1.00406	0.00641497	9
	82.561	1.00887	0.00205629	7	1.02607	0.00513707	6	1.00403	0.00640671	9
	82.6259	1.00885	0.00205125	7	1.02606	0.0051492	6	1.00401	0.00639847	9
	82.6909	1.00882	0.00204627	7	1.02605	0.00516136	6	1.00398	0.00639018	9
	82.7558	1.00879	0.00204137	7	1.02604	0.00517359	6	1.00395	0.00638146	9
	82.8208	1.00877	0.00203655	7	1.02603	0.00518585	6	1.00393	0.00637277	9
	82.8858	1.00874	0.00203179	7	1.02603	0.00519813	6	1.0039	0.00636409	9
	82.9507	1.00871	0.0020271	7	1.02602	0.00521043	6	1.00387	0.00635536	9
	83.0157	1.00869	0.00202253	7	1.02601	0.0052228	6	1.00384	0.00634627	9
	83.0806	1.00866	0.00201803	7	1.026	0.00523518	6	1.00382	0.0063372	9
	83.1456	1.00863	0.0020136	7	1.02599	0.0052476	6	1.00379	0.00632814	9
	83.2105	1.0086	0.00200921	7	1.02598	0.00526004	6	1.00376	0.00631904	9
	83.2755	1.00858	0.002005	7	1.02597	0.00527252	6	1.00373	0.00630964	9
	83.3405	1.00855	0.00200086	7	1.02597	0.00528503	6	1.0037	0.00630026	9
	83.4054	1.00852	0.00199679	7	1.02596	0.00529757	6	1.00368	0.00629091	9
	83.4704	1.00849	0.00199275	7	1.02595	0.00531013	6	1.00365	0.0062815	9
	83.5353	1.00846	0.00198894	7	1.02594	0.00532272	6	1.00362	0.00627186	9
	83.6003	1.00844	0.00198519	7	1.02593	0.00533533	6	1.00359	0.00626225	9
	83.6652	1.00841	0.00198151	7	1.02593	0.00534797	6	1.00356	0.00625266	9
	83.7302	1.00838	0.00197785	7	1.02592	0.00536064	6	1.00353	0.00624301	9
	83.7952	1.00835	0.00197447	7	1.02591	0.00537333	6	1.0035	0.00623321	9
	83.8601	1.00832	0.00197116	7	1.0259	0.00538603	6	1.00347	0.00622344	9
	83.9251	1.00829	0.0019679	7	1.0259	0.00539876	6	1.00344	0.00621368	9
	83.99	1.00826	0.00196466	7	1.02589	0.00541152	6	1.00341	0.00620387	9
	84.055	1.00823	0.00196175	7	1.02588	0.00542428	6	1.00338	0.00619397	9
	84.1199	1.00821	0.0019589	7	1.02587	0.00543706	6	1.00335	0.0061841	9
	84.1849	1.00818	0.00195612	7	1.02587	0.00544986	6	1.00332	0.00617425	9
	84.2499	1.00815	0.00195333	7	1.02586	0.00546269	6	1.00329	0.00616435	9
	84.3148	1.00812	0.00195093	7	1.02585	0.0054755	6	1.00326	0.00615442	9
	84.3798	1.00809	0.0019486	7	1.02585	0.00548833	6	1.00323	0.00614452	9
	84.4447	1.00806	0.00194631	7	1.02584	0.00550119	6	1.0032	0.00613464	9
	84.5097	1.00803	0.00194403	7	1.02583	0.00551407	6	1.00317	0.00612471	9
	84.5747	1.008	0.00194218	7	1.02583	0.00552692	6	1.00314	0.00611482	9
	84.6396	1.00798	0.0019404	7	1.02582	0.00553978	6	1.00311	0.00610495	9
	84.7046	1.00795	0.00193867	7	1.02581	0.00555266	6	1.00308	0.00609512	9
	84.7695	1.00792	0.00193694	7	1.02581	0.00556557	6	1.00305	0.00608522	9
	84.8345	1.00789	0.00193568	7	1.0258	0.00557842	6	1.00302	0.00607543	9
	84.8994	1.00786	0.0019345	7	1.02579	0.00559129	6	1.00299	0.00606567	9
	84.9644	1.00783	0.00193337	7	1.02579	0.00560418	6	1.00296	0.00605593	9
	85.0294	1.0078	0.00193223	7	1.02578	0.00561709	6	1.00293	0.00604614	9
	85.0943	1.00778	0.00193163	7	1.02578	0.00562993	6	1.0029	0.00603651	9
	85.1593	1.00775	0.0019311	7	1.02577	0.00564278	6	1.00287	0.00602691	9
	85.2242	1.00772	0.00193062	7	1.02576	0.00565564	6	1.00284	0.00601735	9
	85.2892	1.00769	0.00193014	7	1.02576	0.00566854	6	1.00281	0.00600772	9
	85.3541	1.00767	0.00193024	7	1.02575	0.00568132	6	1.00278	0.00599831	9
	85.4191	1.00764	0.00193043	7	1.02575	0.00569411	6	1.00275	0.00598894	9
	85.4841	1.00761	0.00193066	7	1.02574	0.00570692	6	1.00272	0.0059796	9
	85.549	1.00758	0.00193089	7	1.02574	0.00571975	6	1.00269	0.00597019	9
	85.614	1.00756	0.00193176	7	1.02573	0.00573243	6	1.00266	0.00596106	9
	85.6789	1.00753	0.00193271	7	1.02573	0.00574512	6	1.00263	0.00595197	9
	85.7439	1.0075	0.00193372	7	1.02572	0.00575782	6	1.0026	0.0059429	9
	85.8088	1.00748	0.00193473	7	1.02572	0.00577054	6	1.00257	0.00593378	9
	85.8738	1.00745	0.00193642	7	1.02571	0.00578307	6	1.00254	0.00592498	9
	85.9388	1.00742	0.00193821	7	1.02571	0.0057956	6	1.00251	0.00591621	9
	86.0037	1.0074	0.00194004	7	1.0257	0.00580814	6	1.00248	0.00590747	9
	86.0687	1.00737	0.00194189	7	1.0257	0.0058207	6	1.00245	0.00589868	9
	86.1336	1.00735	0.00194446	7	1.02569	0.00583302	6	1.00242	0.00589024	9
	86.1986	1.00732	0.00194712	7	1.02569	0.00584533	6	1.0024	0.00588184	9
	86.2635	1.0073	0.00194984	7	1.02568	0.00585765	6	1.00237	0.00587348	9
	86.3285	1.00727	0.00195257	7	1.02568	0.00587	6	1.00234	0.00586505	9
	86.3935	1.00725	0.00195606	7	1.02567	0.00588204	6	1.00231	0.00585701	9
	86.4584	1.00722	0.00195965	7	1.02567	0.00589408	6	1.00228	0.00584901	9
	86.5234	1.0072	0.00196329	7	1.02566	0.00590612	6	1.00226	0.00584105	9
	86.5883	1.00717	0.00196695	7	1.02566	0.00591819	6	1.00223	0.00583303	9
	86.6533	1.00715	0.00197138	7	1.02565	0.0059299	6	1.0022	0.00582541	9
	86.7182	1.00713	0.00197592	7	1.02565	0.00594161	6	1.00217	0.00581783	9
	86.7832	1.0071	0.00198052	7	1.02564	0.00595332	6	1.00215	0.00581028	9
	86.8482	1.00708	0.00198514	7	1.02564	0.00596504	6	1.00212	0.00580268	9
	86.9131	1.00706	0.00199055	7	1.02563	0.00597637	6	1.00209	0.00579549	9
	86.9781	1.00703	0.00199606	7	1.02563	0.00598767	6	1.00207	0.00578834	9
	87.043	1.00701	0.00200163	7	1.02562	0.00599899	6	1.00204	0.00578122	9
	87.108	1.00699	0.00200722	7	1.02562	0.00601032	6	1.00202	0.00577405	9
	87.1729	1.00696	0.00201361	7	1.02561	0.00602118	6	1.00199	0.00576727	9
	87.2379	1.00694	0.0020201	7	1.02561	0.00603203	6	1.00197	0.00576054	9
	87.3029	1.00692	0.00202665	7	1.0256	0.00604288	6	1.00194	0.00575383	9
	87.3678	1.0069	0.00203322	7	1.0256	0.00605375	6	1.00192	0.00574708	9
	87.4328	1.00688	0.00204057	7	1.02559	0.00606408	6	1.0019	0.0057407	9
	87.4977	1.00686	0.00204803	7	1.02559	0.00607439	6	1.00187	0.00573436	9
	87.5627	1.00684	0.00205554	7	1.02558	0.00608471	6	1.00185	0.00572805	9
	87.6277	1.00681	0.00206308	7	1.02557	0.00609504	6	1.00183	0.00572168	9
	87.6926	1.00679	0.00207137	7	1.02557	0.00610477	6	1.0018	0.00571567	9
	87.7576	1.00677	0.00207977	7	1.02556	0.00611447	6	1.00178	0.0057097	9
	87.8225	1.00675	0.00208821	7	1.02555	0.00612418	6	1.00176	0.00570376	9
	87.8875	1.00673	0.00209667	7	1.02555	0.00613391	6	1.00174	0.00569776	9
	87.9524	1.00671	0.00210586	7	1.02554	0.00614297	6	1.00172	0.0056921	9
	88.0174	1.0067	0.00211514	7	1.02553	0.006152	6	1.0017	0.00568648	9
	88.0824	1.00668	0.00212446	7	1.02553	0.00616105	6	1.00168	0.00568089	9
	88.1473	1.00666	0.0021338	7	1.02552	0.00617011	6	1.00166	0.00567523	9
	88.2123	1.00664	0.00214382	7	1.02551	0.00617845	6	1.00164	0.00566991	9
	88.2772	1.00662	0.00215393	7	1.0255	0.00618676	6	1.00162	0.00566462	9
	88.3422	1.0066	0.00216408	7	1.02549	0.00619508	6	1.0016	0.00565936	9
	88.4071	1.00658	0.00217423	7	1.02548	0.00620342	6	1.00158	0.00565404	9
	88.4721	1.00657	0.00218501	7	1.02548	0.00621099	6	1.00157	0.00564903	9
	88.5371	1.00655	0.00219588	7	1.02547	0.00621853	6	1.00155	0.00564407	9
	88.602	1.00653	0.00220678	7	1.02546	0.00622608	6	1.00153	0.00563913	9
	88.667	1.00652	0.00221767	7	1.02545	0.00623365	6	1.00152	0.00563412	9
	88.7319	1.0065	0.00222914	7	1.02544	0.00624041	6	1.0015	0.00562943	9
	88.7969	1.00648	0.00224069	7	1.02543	0.00624714	6	1.00148	0.00562477	9
	88.8618	1.00647	0.00225226	7	1.02542	0.00625388	6	1.00147	0.00562014	9
	88.9268	1.00645	0.00226382	7	1.0254	0.00626065	6	1.00145	0.00561544	9
	88.9918	1.00644	0.0022759	7	1.02539	0.00626657	6	1.00144	0.00561104	9
	89.0567	1.00642	0.00228806	7	1.02538	0.00627246	6	1.00143	0.00560668	9
	89.1217	1.0064	0.00230023	7	1.02537	0.00627836	6	1.00141	0.00560234	9
	89.1866	1.00639	0.00231238	7	1.02536	0.00628428	6	1.0014	0.00559793	9
	89.2516	1.00638	0.002325	7	1.02534	0.00628934	6	1.00139	0.00559381	9
	89.3165	1.00636	0.00233768	7	1.02533	0.00629436	6	1.00138	0.00558973	9
	89.3815	1.00635	0.00235038	7	1.02532	0.0062994	6	1.00136	0.00558567	9
	89.4465	1.00633	0.00236305	7	1.0253	0.00630445	6	1.00135	0.00558155	9
	89.5114	1.00632	0.00237614	7	1.02529	0.00630864	6	1.00134	0.00557769	9
	89.5764	1.00631	0.00238928	7	1.02528	0.00631278	6	1.00133	0.00557387	9
	89.6413	1.00629	0.00240244	7	1.02526	0.00631693	6	1.00132	0.00557008	9
	89.7063	1.00628	0.00241556	7	1.02525	0.00632111	6	1.00131	0.00556621	9
	89.7712	1.00627	0.00242904	7	1.02523	0.00632441	6	1.0013	0.0055626	9
	89.8362	1.00625	0.00244258	7	1.02522	0.00632766	6	1.00129	0.00555902	9
	89.9012	1.00624	0.00245613	7	1.0252	0.00633093	6	1.00129	0.00555547	9
	89.9661	1.00623	0.00246963	7	1.02519	0.00633421	6	1.00128	0.00555185	9
	90.0311	1.00622	0.00248345	7	1.02517	0.00633662	6	1.00127	0.00554846	9
	90.096	1.0062	0.00249732	7	1.02515	0.00633898	6	1.00126	0.00554511	9
	90.161	1.00619	0.00251119	7	1.02514	0.00634135	6	1.00126	0.00554178	9
	90.226	1.00618	0.00252502	7	1.02512	0.00634374	6	1.00125	0.00553838	9
	90.2909	1.00617	0.00253912	7	1.0251	0.00634526	6	1.00125	0.0055352	9
	90.3559	1.00616	0.00255326	7	1.02508	0.00634672	6	1.00124	0.00553204	9
	90.4208	1.00615	0.00256741	7	1.02507	0.0063482	6	1.00124	0.00552891	9
	90.4858	1.00614	0.0025815	7	1.02505	0.0063497	6	1.00123	0.00552572	9
	90.5507	1.00613	0.00259582	7	1.02503	0.00635034	6	1.00123	0.00552271	9
	90.6157	1.00612	0.00261018	7	1.02501	0.00635092	6	1.00123	0.00551973	9
	90.6807	1.00611	0.00262454	7	1.02499	0.00635152	6	1.00122	0.00551678	9
	90.7456	1.0061	0.00263885	7	1.02497	0.00635213	6	1.00122	0.00551376	9
	90.8106	1.00609	0.00265335	7	1.02495	0.00635191	6	1.00122	0.0055109	9
	90.8755	1.00608	0.00266787	7	1.02493	0.00635163	6	1.00122	0.00550808	9
	90.9405	1.00607	0.0026824	7	1.02491	0.00635136	6	1.00122	0.00550528	9
	91.0054	1.00606	0.00269688	7	1.02489	0.0063511	6	1.00122	0.00550241	9
	91.0704	1.00605	0.0027115	7	1.02487	0.00635005	6	1.00122	0.00549968	9
	91.1354	1.00604	0.00272615	7	1.02485	0.00634893	6	1.00122	0.00549697	9
	91.2003	1.00604	0.00274081	7	1.02483	0.00634781	6	1.00122	0.00549429	9
	91.2653	1.00603	0.00275541	7	1.02481	0.00634671	6	1.00122	0.00549156	9
	91.3302	1.00602	0.00277012	7	1.02479	0.00634484	6	1.00122	0.00548891	9
	91.3952	1.00601	0.00278487	7	1.02477	0.0063429	6	1.00122	0.0054863	9
	91.4601	1.006	0.00279961	7	1.02475	0.00634097	6	1.00122	0.00548371	9
	91.5251	1.006	0.00281429	7	1.02473	0.00633904	6	1.00123	0.00548107	9
	91.5901	1.00599	0.00282907	7	1.02471	0.0063364	6	1.00123	0.00547849	9
	91.655	1.00598	0.00284387	7	1.02469	0.00633369	6	1.00123	0.00547593	9
	91.72	1.00598	0.00285867	7	1.02467	0.00633098	6	1.00124	0.0054734	9
	91.7849	1.00597	0.0028734	7	1.02465	0.00632827	6	1.00124	0.00547083	9
	91.8499	1.00596	0.0028882	7	1.02463	0.0063249	6	1.00125	0.00546827	9
	91.9148	1.00596	0.00290303	7	1.0246	0.00632145	6	1.00125	0.00546575	9
	91.9798	1.00595	0.00291786	7	1.02458	0.00631802	6	1.00126	0.00546324	9
	92.0448	1.00594	0.00293262	7	1.02456	0.00631457	6	1.00126	0.0054607	9
	92.1097	1.00594	0.00294742	7	1.02454	0.00631052	6	1.00127	0.00545815	9
	92.1747	1.00593	0.00296224	7	1.02452	0.00630641	6	1.00127	0.00545561	9
	92.2396	1.00593	0.00297707	7	1.0245	0.00630229	6	1.00128	0.0054531	9
	92.3046	1.00592	0.00299183	7	1.02448	0.00629817	6	1.00129	0.00545056	9
	92.3695	1.00592	0.00300662	7	1.02446	0.00629349	6	1.0013	0.00544797	9
	92.4345	1.00591	0.00302142	7	1.02443	0.00628874	6	1.0013	0.00544539	9
	92.4995	1.00591	0.00303623	7	1.02441	0.006284	6	1.00131	0.00544285	9
	92.5644	1.00591	0.00305097	7	1.02439	0.00627925	6	1.00132	0.00544027	9
	92.6294	1.0059	0.00306572	7	1.02437	0.00627399	6	1.00133	0.00543761	9
	92.6943	1.0059	0.00308049	7	1.02435	0.00626866	6	1.00134	0.00543496	9
	92.7593	1.00589	0.00309528	7	1.02433	0.00626334	6	1.00135	0.00543233	9
	92.8243	1.00589	0.00310998	7	1.02431	0.00625801	6	1.00136	0.00542969	9
	92.8892	1.00589	0.00312469	7	1.02429	0.00625222	6	1.00137	0.00542692	9
	92.9542	1.00588	0.00313942	7	1.02427	0.00624637	6	1.00138	0.00542416	9
	93.0191	1.00588	0.00315416	7	1.02425	0.00624052	6	1.00139	0.00542143	9
	93.0841	1.00588	0.00316882	7	1.02423	0.00623466	6	1.0014	0.00541868	9
	93.149	1.00588	0.00318349	7	1.02421	0.00622841	6	1.00141	0.00541577	9
	93.214	1.00587	0.00319817	7	1.02419	0.0062221	6	1.00143	0.00541286	9
	93.279	1.00587	0.00321287	7	1.02417	0.00621579	6	1.00144	0.00540999	9
	93.3439	1.00587	0.00322748	7	1.02415	0.00620947	6	1.00145	0.00540711	9
	93.4089	1.00587	0.0032421	7	1.02413	0.00620281	6	1.00146	0.00540402	9
	93.4738	1.00587	0.00325674	7	1.02411	0.0061961	6	1.00148	0.00540094	9
	93.5388	1.00587	0.00327139	7	1.02409	0.00618939	6	1.00149	0.0053979	9
	93.6037	1.00586	0.00328595	7	1.02407	0.00618267	6	1.0015	0.00539485	9
	93.6687	1.00586	0.00330052	7	1.02405	0.00617566	6	1.00152	0.00539157	9
	93.7337	1.00586	0.00331511	7	1.02404	0.00616862	6	1.00153	0.00538829	9
	93.7986	1.00586	0.00332972	7	1.02402	0.00616157	6	1.00155	0.00538504	9
	93.8636	1.00586	0.00334423	7	1.024	0.00615452	6	1.00156	0.0053818	9
	93.9285	1.00586	0.00335876	7	1.02398	0.00614721	6	1.00158	0.0053783	9
	93.9935	1.00586	0.00337331	7	1.02396	0.00613988	6	1.00159	0.0053748	9
	94.0584	1.00586	0.00338788	7	1.02395	0.00613255	6	1.00161	0.00537133	9
	94.1234	1.00586	0.00340234	7	1.02393	0.00612521	6	1.00162	0.00536788	9
	94.1884	1.00587	0.00341682	7	1.02391	0.00611766	6	1.00164	0.00536414	9
	94.2533	1.00587	0.00343133	7	1.0239	0.00611008	6	1.00166	0.0053604	9
	94.3183	1.00587	0.00344585	7	1.02388	0.00610251	6	1.00167	0.00535669	9
	94.3832	1.00587	0.00346028	7	1.02386	0.00609494	6	1.00169	0.005353	9
	94.4482	1.00587	0.00347471	7	1.02385	0.00608718	6	1.00171	0.00534901	9
	94.5131	1.00587	0.00348917	7	1.02383	0.0060794	6	1.00172	0.00534501	9
	94.5781	1.00588	0.00350365	7	1.02382	0.00607164	6	1.00174	0.00534104	9
	94.6431	1.00588	0.00351803	7	1.0238	0.00606387	6	1.00176	0.0053371	9
	94.708	1.00588	0.00353241	7	1.02379	0.00605593	6	1.00178	0.00533283	9
	94.773	1.00589	0.00354682	7	1.02377	0.00604798	6	1.00179	0.00532856	9
	94.8379	1.00589	0.00356125	7	1.02376	0.00604004	6	1.00181	0.00532431	9
	94.9029	1.00589	0.00357557	7	1.02374	0.0060321	6	1.00183	0.0053201	9
	94.9678	1.0059	0.00358989	7	1.02373	0.006024	6	1.00185	0.00531554	9
	95.0328	1.0059	0.00360424	7	1.02371	0.00601589	6	1.00187	0.00531097	9
	95.0978	1.0059	0.00361861	7	1.0237	0.0060078	6	1.00189	0.00530644	9
	95.1627	1.00591	0.00363287	7	1.02369	0.00599971	6	1.00191	0.00530194	9
	95.2277	1.00591	0.00364712	7	1.02367	0.00599147	6	1.00192	0.00529708	9
	95.2926	1.00592	0.0036614	7	1.02366	0.00598323	6	1.00194	0.00529221	9
	95.3576	1.00592	0.00367569	7	1.02365	0.00597501	6	1.00196	0.00528736	9
	95.4226	1.00593	0.00368989	7	1.02363	0.00596679	6	1.00198	0.00528256	9
	95.4875	1.00594	0.00370405	7	1.02362	0.00595843	6	1.002	0.00527739	9
	95.5525	1.00594	0.00371824	7	1.02361	0.00595007	6	1.00202	0.00527221	9
	95.6174	1.00595	0.00373245	7	1.0236	0.00594173	6	1.00204	0.00526705	9
	95.6824	1.00595	0.00374657	7	1.02358	0.00593341	6	1.00206	0.00526193	9
	95.7473	1.00596	0.00376063	7	1.02357	0.00592495	6	1.00208	0.00525645	9
	95.8123	1.00597	0.00377473	7	1.02356	0.0059165	6	1.0021	0.00525095	9
	95.8773	1.00597	0.00378884	7	1.02355	0.00590807	6	1.00212	0.00524548	9
	95.9422	1.00598	0.00380286	7	1.02354	0.00589966	6	1.00214	0.00524005	9
	96.0072	1.00599	0.00381682	7	1.02353	0.00589113	6	1.00216	0.00523426	9
	96.0721	1.006	0.0038308	7	1.02352	0.0058826	6	1.00218	0.00522845	9
	96.1371	1.006	0.0038448	7	1.02351	0.0058741	6	1.0022	0.00522267	9
	96.202	1.00601	0.00385872	7	1.02349	0.00586561	6	1.00222	0.00521693	9
	96.267	1.00602	0.00387255	7	1.02348	0.005857	6	1.00224	0.00521085	9
	96.332	1.00603	0.00388641	7	1.02347	0.00584839	6	1.00226	0.00520475	9
	96.3969	1.00604	0.00390029	7	1.02346	0.00583981	6	1.00228	0.00519868	9
	96.4619	1.00605	0.00391408	7	1.02345	0.00583126	6	1.0023	0.00519265	9
	96.5268	1.00606	0.00392777	7	1.02344	0.00582254	6	1.00232	0.00518631	9
	96.5918	1.00607	0.00394148	7	1.02343	0.00581383	6	1.00234	0.00517994	9
	96.6567	1.00608	0.00395522	7	1.02342	0.00580516	6	1.00236	0.00517361	9
	96.7217	1.00609	0.00396887	7	1.02341	0.00579651	6	1.00238	0.00516732	9
	96.7867	1.0061	0.00398241	7	1.0234	0.00578767	6	1.0024	0.00516075	9
	96.8516	1.00611	0.00399596	7	1.0234	0.00577883	6	1.00242	0.00515416	9
	96.9166	1.00612	0.00400953	7	1.02339	0.00577003	6	1.00244	0.00514761	9
	96.9815	1.00613	0.00402303	7	1.02338	0.00576125	6	1.00246	0.0051411	9
	97.0465	1.00614	0.00403639	7	1.02337	0.00575225	6	1.00248	0.00513435	9
	97.1114	1.00615	0.00404976	7	1.02336	0.00574323	6	1.0025	0.00512759	9
	97.1764	1.00616	0.00406315	7	1.02335	0.00573425	6	1.00252	0.00512087	9
	97.2414	1.00618	0.00407648	7	1.02334	0.00572531	6	1.00254	0.00511419	9
	97.3063	1.00619	0.00408966	7	1.02333	0.00571608	6	1.00256	0.00510731	9
	97.3713	1.0062	0.00410284	7	1.02332	0.00570684	6	1.00258	0.00510043	9
	97.4362	1.00621	0.00411604	7	1.02331	0.00569764	6	1.00259	0.00509359	9
	97.5012	1.00623	0.00412918	7	1.02331	0.00568847	6	1.00261	0.00508679	9
	97.5661	1.00624	0.00414217	7	1.0233	0.00567898	6	1.00263	0.00507985	9
	97.6311	1.00625	0.00415515	7	1.02329	0.00566945	6	1.00265	0.00507291	9
	97.6961	1.00627	0.00416816	7	1.02328	0.00565998	6	1.00267	0.00506601	9
	97.761	1.00628	0.00418112	7	1.02327	0.00565053	6	1.00269	0.00505915	9
	97.826	1.00629	0.00419392	7	1.02326	0.0056407	6	1.00271	0.0050522	9
	97.8909	1.00631	0.0042067	7	1.02325	0.00563083	6	1.00272	0.00504527	9
	97.9559	1.00632	0.00421951	7	1.02325	0.00562101	6	1.00274	0.00503837	9
	98.0209	1.00634	0.00423229	7	1.02324	0.00561122	6	1.00276	0.00503152	9
	98.0858	1.00635	0.0042449	7	1.02323	0.00560098	6	1.00278	0.00502463	9
	98.1508	1.00636	0.00425751	7	1.02322	0.00559069	6	1.0028	0.00501777	9
	98.2157	1.00638	0.00427013	7	1.02321	0.00558044	6	1.00281	0.00501094	9
	98.2807	1.00639	0.00428272	7	1.0232	0.00557023	6	1.00283	0.00500416	9
	98.3456	1.00641	0.00429516	7	1.02319	0.0055595	6	1.00285	0.00499739	9
	98.4106	1.00643	0.00430759	7	1.02318	0.0055487	6	1.00287	0.00499065	9
	98.4756	1.00644	0.00432003	7	1.02317	0.00553794	6	1.00289	0.00498396	9
	98.5405	1.00646	0.00433246	7	1.02316	0.00552722	6	1.0029	0.00497731	9
	98.6055	1.00647	0.00434474	7	1.02315	0.00551591	6	1.00292	0.00497072	9
	98.6704	1.00649	0.00435701	7	1.02314	0.00550452	6	1.00294	0.00496417	9
	98.7354	1.00651	0.00436929	7	1.02313	0.00549317	6	1.00295	0.00495766	9
	98.8003	1.00652	0.00438157	7	1.02312	0.00548187	6	1.00297	0.0049512	9
	98.8653	1.00654	0.0043937	7	1.02311	0.00546992	6	1.00299	0.00494485	9
	98.9303	1.00656	0.00440583	7	1.0231	0.00545787	6	1.003	0.00493854	9
	98.9952	1.00657	0.00441798	7	1.02309	0.00544587	6	1.00302	0.00493227	9
	99.0602	1.00659	0.00443011	7	1.02308	0.00543392	6	1.00304	0.00492605	9
	99.1251	1.00661	0.00444213	7	1.02307	0.00542127	6	1.00305	0.00491998	9
	99.1901	1.00663	0.00445414	7	1.02306	0.00540852	6	1.00307	0.00491395	9
	99.255	1.00664	0.00446616	7	1.02305	0.00539581	6	1.00309	0.00490798	9
	99.32	1.00666	0.00447819	7	1.02304	0.00538315	6	1.0031	0.00490205	9
	99.385	1.00668	0.00449011	7	1.02302	0.00536977	6	1.00312	0.0048963	9
	99.4499	1.0067	0.00450202	7	1.02301	0.00535627	6	1.00314	0.00489061	9
	99.5149	1.00672	0.00451395	7	1.023	0.00534281	6	1.00315	0.00488496	9
	99.5798	1.00673	0.00452588	7	1.02298	0.00532941	6	1.00317	0.00487937	9
	99.6448	1.00675	0.00453772	7	1.02297	0.00531525	6	1.00318	0.00487398	9
	99.7097	1.00677	0.00454956	7	1.02296	0.00530096	6	1.0032	0.00486865	9
	99.7747	1.00679	0.00456142	7	1.02294	0.00528672	6	1.00322	0.00486337	9
	99.8397	1.00681	0.00457328	7	1.02293	0.00527254	6	1.00323	0.00485815	9
	99.9046	1.00683	0.00458508	7	1.02291	0.00525759	6	1.00325	0.00485315	9
	99.9696	1.00685	0.00459687	7	1.0229	0.00524251	6	1.00326	0.00484822	9
	100.035	1.00687	0.00460868	7	1.02288	0.00522747	6	1.00328	0.00484333	9

## Sheet: 1e
		Normalized H2O2 levels
	time (hpf)	MEAN	SEM
	24	100	0
	24.1667	103.877	0.654565
	24.3333	108.383	0.740476
	24.5	111.704	0.791055
	24.6667	115.724	0.648424
	24.8333	119.682	0.352295
	25	124.104	0.238232
	25.1667	128.483	0.518112
	25.3333	132.497	1.15957
	25.5	134.733	1.53936
	25.6667	136.219	1.65227
	25.8333	137.465	1.75856
	26	138.084	1.92207
	26.1667	137.785	2.57736
	26.3333	141.175	3.22577
	26.5	145.535	3.78017
	26.6667	148.128	4.07082
	26.8333	151.211	4.23101
	27	153.453	4.26619
	27.1667	154.364	4.42048
	27.3333	156.486	4.8939
	27.5	158.986	5.56373
	27.6667	161.018	6.62832
	27.8333	161.383	6.76407
	28	161.322	6.72328

## Sheet: 1f
	normalized H2O2 levels
	Ctrl	Nox-i
	101.927	98.7199
	99.4987	93.4473
	102.132	86.0843
	103.376	101.82
	95.4008	91.8199
	93.3821	89.8743
	103.256
	101.028
	100	93.6276	MEAN
	8	6	N
	1.31279	2.36176	SEM

## Sheet: 1g
		normalized engrailed fluorescence
	Distance from MHB (µm)	Ctrl					Nox-i
		Mean	x100	SEM	x100	N	Mean	x100	SEM	x100	N
	0.0517582	1	100	0.0196484	1.96484	8	1.08609	108.609	0.0246295	2.46295	14
	0.116731	0.999929	99.9929	0.0196375	1.96375	8	1.08609	108.609	0.0246292	2.46292	14
	0.181703	0.999857	99.9857	0.0196264	1.96264	8	1.08609	108.609	0.024629	2.4629	14
	0.246675	0.999782	99.9782	0.0196149	1.96149	8	1.08608	108.608	0.0246287	2.46287	14
	0.311648	0.999706	99.9706	0.0196031	1.96031	8	1.08607	108.607	0.0246282	2.46282	14
	0.37662	0.99963	99.963	0.0195913	1.95913	8	1.08606	108.606	0.0246277	2.46277	14
	0.441592	0.999552	99.9552	0.0195793	1.95793	8	1.08605	108.605	0.0246271	2.46271	14
	0.506564	0.999472	99.9472	0.0195669	1.95669	8	1.08604	108.604	0.0246265	2.46265	14
	0.571537	0.999391	99.9391	0.0195542	1.95542	8	1.08603	108.603	0.0246257	2.46257	14
	0.636509	0.999309	99.9309	0.0195416	1.95416	8	1.08602	108.602	0.0246249	2.46249	14
	0.701481	0.999226	99.9226	0.0195287	1.95287	8	1.086	108.6	0.0246241	2.46241	14
	0.766454	0.999141	99.9141	0.0195155	1.95155	8	1.08598	108.598	0.0246232	2.46232	14
	0.831426	0.999054	99.9054	0.0195019	1.95019	8	1.08597	108.597	0.0246221	2.46221	14
	0.896398	0.998967	99.8967	0.0194884	1.94884	8	1.08595	108.595	0.024621	2.4621	14
	0.961371	0.998879	99.8879	0.0194747	1.94747	8	1.08593	108.593	0.0246199	2.46199	14
	1.02634	0.998789	99.8789	0.0194606	1.94606	8	1.08591	108.591	0.0246187	2.46187	14
	1.09132	0.998697	99.8697	0.0194462	1.94462	8	1.08588	108.588	0.0246173	2.46173	14
	1.15629	0.998604	99.8604	0.0194318	1.94318	8	1.08586	108.586	0.0246159	2.46159	14
	1.22126	0.998511	99.8511	0.0194173	1.94173	8	1.08583	108.583	0.0246144	2.46144	14
	1.28623	0.998415	99.8415	0.0194023	1.94023	8	1.08581	108.581	0.0246129	2.46129	14
	1.3512	0.998318	99.8318	0.019387	1.9387	8	1.08578	108.578	0.0246112	2.46112	14
	1.41618	0.99822	99.822	0.0193718	1.93718	8	1.08575	108.575	0.0246095	2.46095	14
	1.48115	0.998122	99.8122	0.0193564	1.93564	8	1.08572	108.572	0.0246078	2.46078	14
	1.54612	0.998021	99.8021	0.0193405	1.93405	8	1.08568	108.568	0.024606	2.4606	14
	1.61109	0.997918	99.7918	0.0193245	1.93245	8	1.08565	108.565	0.024604	2.4604	14
	1.67607	0.997815	99.7815	0.0193084	1.93084	8	1.08561	108.561	0.024602	2.4602	14
	1.74104	0.997712	99.7712	0.0192921	1.92921	8	1.08558	108.558	0.0245999	2.45999	14
	1.80601	0.997605	99.7605	0.0192754	1.92754	8	1.08554	108.554	0.0245978	2.45978	14
	1.87098	0.997497	99.7497	0.0192585	1.92585	8	1.0855	108.55	0.0245955	2.45955	14
	1.93596	0.997389	99.7389	0.0192416	1.92416	8	1.08546	108.546	0.0245932	2.45932	14
	2.00093	0.99728	99.728	0.0192245	1.92245	8	1.08542	108.542	0.0245908	2.45908	14
	2.0659	0.997169	99.7169	0.0192069	1.92069	8	1.08538	108.538	0.0245884	2.45884	14
	2.13087	0.997056	99.7056	0.0191892	1.91892	8	1.08533	108.533	0.0245858	2.45858	14
	2.19585	0.996943	99.6943	0.0191714	1.91714	8	1.08529	108.529	0.0245832	2.45832	14
	2.26082	0.996828	99.6828	0.0191535	1.91535	8	1.08524	108.524	0.0245805	2.45805	14
	2.32579	0.996711	99.6711	0.0191351	1.91351	8	1.08519	108.519	0.0245778	2.45778	14
	2.39076	0.996593	99.6593	0.0191165	1.91165	8	1.08514	108.514	0.0245749	2.45749	14
	2.45573	0.996475	99.6475	0.019098	1.9098	8	1.08509	108.509	0.0245719	2.45719	14
	2.52071	0.996355	99.6355	0.0190792	1.90792	8	1.08504	108.504	0.024569	2.4569	14
	2.58568	0.996233	99.6233	0.01906	1.906	8	1.08499	108.499	0.024566	2.4566	14
	2.65065	0.99611	99.611	0.0190406	1.90406	8	1.08493	108.493	0.0245628	2.45628	14
	2.71562	0.995986	99.5986	0.0190213	1.90213	8	1.08488	108.488	0.0245595	2.45595	14
	2.7806	0.995862	99.5862	0.0190017	1.90017	8	1.08482	108.482	0.0245563	2.45563	14
	2.84557	0.995734	99.5734	0.0189816	1.89816	8	1.08476	108.476	0.024553	2.4553	14
	2.91054	0.995606	99.5606	0.0189615	1.89615	8	1.0847	108.47	0.0245495	2.45495	14
	2.97551	0.995477	99.5477	0.0189413	1.89413	8	1.08464	108.464	0.024546	2.4546	14
	3.04049	0.995347	99.5347	0.0189209	1.89209	8	1.08458	108.458	0.0245424	2.45424	14
	3.10546	0.995215	99.5215	0.0189001	1.89001	8	1.08451	108.451	0.0245389	2.45389	14
	3.17043	0.995081	99.5081	0.0188792	1.88792	8	1.08445	108.445	0.0245351	2.45351	14
	3.2354	0.994947	99.4947	0.0188582	1.88582	8	1.08438	108.438	0.0245313	2.45313	14
	3.30037	0.994813	99.4813	0.018837	1.8837	8	1.08432	108.432	0.0245275	2.45275	14
	3.36535	0.994675	99.4675	0.0188154	1.88154	8	1.08425	108.425	0.0245236	2.45236	14
	3.43032	0.994536	99.4536	0.0187937	1.87937	8	1.08418	108.418	0.0245195	2.45195	14
	3.49529	0.994397	99.4397	0.018772	1.8772	8	1.08411	108.411	0.0245155	2.45155	14
	3.56026	0.994257	99.4257	0.01875	1.875	8	1.08404	108.404	0.0245114	2.45114	14
	3.62524	0.994115	99.4115	0.0187277	1.87277	8	1.08396	108.396	0.0245072	2.45072	14
	3.69021	0.993971	99.3971	0.0187052	1.87052	8	1.08389	108.389	0.0245029	2.45029	14
	3.75518	0.993827	99.3827	0.0186827	1.86827	8	1.08381	108.381	0.0244986	2.44986	14
	3.82015	0.993682	99.3682	0.01866	1.866	8	1.08374	108.374	0.0244942	2.44942	14
	3.88513	0.993534	99.3534	0.0186369	1.86369	8	1.08366	108.366	0.0244899	2.44899	14
	3.9501	0.993385	99.3385	0.0186137	1.86137	8	1.08358	108.358	0.0244853	2.44853	14
	4.01507	0.993236	99.3236	0.0185904	1.85904	8	1.0835	108.35	0.0244807	2.44807	14
	4.08004	0.993086	99.3086	0.018567	1.8567	8	1.08342	108.342	0.0244761	2.44761	14
	4.14501	0.992933	99.2933	0.0185431	1.85431	8	1.08333	108.333	0.0244715	2.44715	14
	4.20999	0.992779	99.2779	0.0185192	1.85192	8	1.08325	108.325	0.0244666	2.44666	14
	4.27496	0.992625	99.2625	0.0184952	1.84952	8	1.08316	108.316	0.0244618	2.44618	14
	4.33993	0.99247	99.247	0.0184711	1.84711	8	1.08308	108.308	0.024457	2.4457	14
	4.4049	0.992312	99.2312	0.0184465	1.84465	8	1.08299	108.299	0.0244521	2.44521	14
	4.46988	0.992153	99.2153	0.0184219	1.84219	8	1.0829	108.29	0.0244471	2.44471	14
	4.53485	0.991994	99.1994	0.0183972	1.83972	8	1.08281	108.281	0.024442	2.4442	14
	4.59982	0.991833	99.1833	0.0183723	1.83723	8	1.08272	108.272	0.024437	2.4437	14
	4.66479	0.991671	99.1671	0.0183471	1.83471	8	1.08263	108.263	0.0244319	2.44319	14
	4.72977	0.991507	99.1507	0.0183217	1.83217	8	1.08253	108.253	0.0244266	2.44266	14
	4.79474	0.991343	99.1343	0.0182964	1.82964	8	1.08244	108.244	0.0244213	2.44213	14
	4.85971	0.991178	99.1178	0.0182708	1.82708	8	1.08235	108.235	0.0244161	2.44161	14
	4.92468	0.99101	99.101	0.0182449	1.82449	8	1.08225	108.225	0.0244108	2.44108	14
	4.98966	0.990841	99.0841	0.0182189	1.82189	8	1.08215	108.215	0.0244053	2.44053	14
	5.05463	0.990672	99.0672	0.0181929	1.81929	8	1.08205	108.205	0.0243998	2.43998	14
	5.1196	0.990502	99.0502	0.0181666	1.81666	8	1.08195	108.195	0.0243944	2.43944	14
	5.18457	0.990329	99.0329	0.0181401	1.81401	8	1.08185	108.185	0.0243889	2.43889	14
	5.24954	0.990155	99.0155	0.0181134	1.81134	8	1.08175	108.175	0.0243832	2.43832	14
	5.31452	0.989982	98.9982	0.0180867	1.80867	8	1.08164	108.164	0.0243776	2.43776	14
	5.37949	0.989807	98.9807	0.0180598	1.80598	8	1.08154	108.154	0.0243719	2.43719	14
	5.44446	0.989629	98.9629	0.0180326	1.80326	8	1.08144	108.144	0.0243662	2.43662	14
	5.50943	0.989451	98.9451	0.0180053	1.80053	8	1.08133	108.133	0.0243604	2.43604	14
	5.57441	0.989272	98.9272	0.017978	1.7978	8	1.08122	108.122	0.0243545	2.43545	14
	5.63938	0.989092	98.9092	0.0179505	1.79505	8	1.08111	108.111	0.0243487	2.43487	14
	5.70435	0.98891	98.891	0.0179226	1.79226	8	1.081	108.1	0.0243429	2.43429	14
	5.76932	0.988726	98.8726	0.0178947	1.78947	8	1.08089	108.089	0.0243369	2.43369	14
	5.8343	0.988543	98.8543	0.0178668	1.78668	8	1.08078	108.078	0.0243309	2.43309	14
	5.89927	0.988358	98.8358	0.0178387	1.78387	8	1.08067	108.067	0.0243249	2.43249	14
	5.96424	0.988171	98.8171	0.0178102	1.78102	8	1.08055	108.055	0.0243188	2.43188	14
	6.02921	0.987983	98.7983	0.0177817	1.77817	8	1.08044	108.044	0.0243127	2.43127	14
	6.09418	0.987795	98.7795	0.0177532	1.77532	8	1.08032	108.032	0.0243065	2.43065	14
	6.15916	0.987605	98.7605	0.0177245	1.77245	8	1.08021	108.021	0.0243004	2.43004	14
	6.22413	0.987413	98.7413	0.0176955	1.76955	8	1.08009	108.009	0.0242942	2.42942	14
	6.2891	0.98722	98.722	0.0176664	1.76664	8	1.07997	107.997	0.0242879	2.42879	14
	6.35407	0.987027	98.7027	0.0176373	1.76373	8	1.07985	107.985	0.0242817	2.42817	14
	6.41905	0.986833	98.6833	0.017608	1.7608	8	1.07973	107.973	0.0242754	2.42754	14
	6.48402	0.986637	98.6637	0.0175784	1.75784	8	1.07961	107.961	0.0242691	2.42691	14
	6.54899	0.986439	98.6439	0.0175488	1.75488	8	1.07948	107.948	0.0242627	2.42627	14
	6.61396	0.986242	98.6242	0.0175192	1.75192	8	1.07936	107.936	0.0242562	2.42562	14
	6.67894	0.986043	98.6043	0.0174893	1.74893	8	1.07923	107.923	0.0242498	2.42498	14
	6.74391	0.985842	98.5842	0.0174592	1.74592	8	1.07911	107.911	0.0242434	2.42434	14
	6.80888	0.98564	98.564	0.017429	1.7429	8	1.07898	107.898	0.0242369	2.42369	14
	6.87385	0.985438	98.5438	0.0173989	1.73989	8	1.07885	107.885	0.0242303	2.42303	14
	6.93883	0.985234	98.5234	0.0173685	1.73685	8	1.07872	107.872	0.0242238	2.42238	14
	7.0038	0.985029	98.5029	0.0173379	1.73379	8	1.07859	107.859	0.0242173	2.42173	14
	7.06877	0.984822	98.4822	0.0173072	1.73072	8	1.07846	107.846	0.0242107	2.42107	14
	7.13374	0.984615	98.4615	0.0172766	1.72766	8	1.07833	107.833	0.024204	2.4204	14
	7.19871	0.984408	98.4408	0.0172458	1.72458	8	1.0782	107.82	0.0241974	2.41974	14
	7.26369	0.984197	98.4197	0.0172147	1.72147	8	1.07806	107.806	0.0241908	2.41908	14
	7.32866	0.983986	98.3986	0.0171835	1.71835	8	1.07793	107.793	0.0241841	2.41841	14
	7.39363	0.983775	98.3775	0.0171524	1.71524	8	1.07779	107.779	0.0241773	2.41773	14
	7.4586	0.983563	98.3563	0.0171211	1.71211	8	1.07766	107.766	0.0241706	2.41706	14
	7.52358	0.983348	98.3348	0.0170895	1.70895	8	1.07752	107.752	0.0241639	2.41639	14
	7.58855	0.983133	98.3133	0.0170579	1.70579	8	1.07738	107.738	0.0241571	2.41571	14
	7.65352	0.982917	98.2917	0.0170263	1.70263	8	1.07724	107.724	0.0241503	2.41503	14
	7.71849	0.982701	98.2701	0.0169946	1.69946	8	1.0771	107.71	0.0241435	2.41435	14
	7.78347	0.982482	98.2482	0.0169626	1.69626	8	1.07696	107.696	0.0241368	2.41368	14
	7.84844	0.982262	98.2262	0.0169306	1.69306	8	1.07682	107.682	0.0241299	2.41299	14
	7.91341	0.982042	98.2042	0.0168986	1.68986	8	1.07668	107.668	0.0241231	2.41231	14
	7.97838	0.981821	98.1821	0.0168664	1.68664	8	1.07653	107.653	0.0241162	2.41162	14
	8.04335	0.981598	98.1598	0.016834	1.6834	8	1.07639	107.639	0.0241094	2.41094	14
	8.10833	0.981374	98.1374	0.0168016	1.68016	8	1.07624	107.624	0.0241025	2.41025	14
	8.1733	0.98115	98.115	0.0167692	1.67692	8	1.0761	107.61	0.0240956	2.40956	14
	8.23827	0.980925	98.0925	0.0167366	1.67366	8	1.07595	107.595	0.0240887	2.40887	14
	8.30324	0.980697	98.0697	0.0167038	1.67038	8	1.0758	107.58	0.0240818	2.40818	14
	8.36822	0.980469	98.0469	0.016671	1.6671	8	1.07565	107.565	0.0240748	2.40748	14
	8.43319	0.980241	98.0241	0.0166382	1.66382	8	1.0755	107.55	0.0240679	2.40679	14
	8.49816	0.980011	98.0011	0.0166052	1.66052	8	1.07535	107.535	0.0240609	2.40609	14
	8.56313	0.97978	97.978	0.016572	1.6572	8	1.0752	107.52	0.024054	2.4054	14
	8.62811	0.979547	97.9547	0.0165389	1.65389	8	1.07504	107.504	0.0240471	2.40471	14
	8.69308	0.979315	97.9315	0.0165057	1.65057	8	1.07489	107.489	0.0240401	2.40401	14
	8.75805	0.979082	97.9082	0.0164724	1.64724	8	1.07474	107.474	0.0240331	2.40331	14
	8.82302	0.978846	97.8846	0.0164389	1.64389	8	1.07458	107.458	0.0240262	2.40262	14
	8.88799	0.978609	97.8609	0.0164053	1.64053	8	1.07442	107.442	0.0240192	2.40192	14
	8.95297	0.978373	97.8373	0.0163718	1.63718	8	1.07427	107.427	0.0240122	2.40122	14
	9.01794	0.978135	97.8135	0.0163382	1.63382	8	1.07411	107.411	0.0240052	2.40052	14
	9.08291	0.977896	97.7896	0.0163043	1.63043	8	1.07395	107.395	0.0239983	2.39983	14
	9.14788	0.977655	97.7655	0.0162705	1.62705	8	1.07379	107.379	0.0239913	2.39913	14
	9.21286	0.977415	97.7415	0.0162366	1.62366	8	1.07363	107.363	0.0239843	2.39843	14
	9.27783	0.977173	97.7173	0.0162026	1.62026	8	1.07347	107.347	0.0239773	2.39773	14
	9.3428	0.976929	97.6929	0.0161685	1.61685	8	1.07331	107.331	0.0239704	2.39704	14
	9.40777	0.976685	97.6685	0.0161343	1.61343	8	1.07314	107.314	0.0239634	2.39634	14
	9.47275	0.97644	97.644	0.0161002	1.61002	8	1.07298	107.298	0.0239564	2.39564	14
	9.53772	0.976195	97.6195	0.0160659	1.60659	8	1.07282	107.282	0.0239494	2.39494	14
	9.60269	0.975947	97.5947	0.0160314	1.60314	8	1.07265	107.265	0.0239425	2.39425	14
	9.66766	0.975699	97.5699	0.0159969	1.59969	8	1.07248	107.248	0.0239355	2.39355	14
	9.73264	0.97545	97.545	0.0159625	1.59625	8	1.07232	107.232	0.0239286	2.39286	14
	9.79761	0.975201	97.5201	0.0159279	1.59279	8	1.07215	107.215	0.0239216	2.39216	14
	9.86258	0.97495	97.495	0.0158932	1.58932	8	1.07198	107.198	0.0239147	2.39147	14
	9.92755	0.974697	97.4697	0.0158584	1.58584	8	1.07181	107.181	0.0239077	2.39077	14
	9.99252	0.974445	97.4445	0.0158237	1.58237	8	1.07164	107.164	0.0239008	2.39008	14
	10.0575	0.974192	97.4192	0.0157889	1.57889	8	1.07147	107.147	0.0238939	2.38939	14
	10.1225	0.973937	97.3937	0.0157539	1.57539	8	1.0713	107.13	0.023887	2.3887	14
	10.1874	0.973681	97.3681	0.0157189	1.57189	8	1.07113	107.113	0.0238801	2.38801	14
	10.2524	0.973425	97.3425	0.0156839	1.56839	8	1.07095	107.095	0.0238731	2.38731	14
	10.3174	0.973167	97.3167	0.0156489	1.56489	8	1.07078	107.078	0.0238662	2.38662	14
	10.3824	0.972909	97.2909	0.0156136	1.56136	8	1.0706	107.06	0.0238594	2.38594	14
	10.4473	0.972649	97.2649	0.0155784	1.55784	8	1.07043	107.043	0.0238525	2.38525	14
	10.5123	0.972389	97.2389	0.0155432	1.55432	8	1.07025	107.025	0.0238456	2.38456	14
	10.5773	0.972128	97.2128	0.0155079	1.55079	8	1.07007	107.007	0.0238388	2.38388	14
	10.6422	0.971866	97.1866	0.0154725	1.54725	8	1.0699	106.99	0.023832	2.3832	14
	10.7072	0.971602	97.1602	0.015437	1.5437	8	1.06972	106.972	0.0238251	2.38251	14
	10.7722	0.971339	97.1339	0.0154017	1.54017	8	1.06954	106.954	0.0238182	2.38182	14
	10.8372	0.971074	97.1074	0.0153662	1.53662	8	1.06936	106.936	0.0238114	2.38114	14
	10.9021	0.970808	97.0808	0.0153306	1.53306	8	1.06918	106.918	0.0238046	2.38046	14
	10.9671	0.970541	97.0541	0.0152949	1.52949	8	1.06899	106.899	0.0237978	2.37978	14
	11.0321	0.970274	97.0274	0.0152594	1.52594	8	1.06881	106.881	0.023791	2.3791	14
	11.0971	0.970006	97.0006	0.0152237	1.52237	8	1.06863	106.863	0.0237842	2.37842	14
	11.162	0.969736	96.9736	0.015188	1.5188	8	1.06844	106.844	0.0237775	2.37775	14
	11.227	0.969465	96.9465	0.0151522	1.51522	8	1.06826	106.826	0.0237707	2.37707	14
	11.292	0.969195	96.9195	0.0151165	1.51165	8	1.06807	106.807	0.0237639	2.37639	14
	11.3569	0.968923	96.8923	0.0150807	1.50807	8	1.06789	106.789	0.0237572	2.37572	14
	11.4219	0.96865	96.865	0.0150448	1.50448	8	1.0677	106.77	0.0237505	2.37505	14
	11.4869	0.968376	96.8376	0.0150089	1.50089	8	1.06751	106.751	0.0237437	2.37437	14
	11.5519	0.968101	96.8101	0.0149731	1.49731	8	1.06732	106.732	0.023737	2.3737	14
	11.6168	0.967826	96.7826	0.0149372	1.49372	8	1.06713	106.713	0.0237303	2.37303	14
	11.6818	0.96755	96.755	0.0149012	1.49012	8	1.06694	106.694	0.0237236	2.37236	14
	11.7468	0.967272	96.7272	0.0148652	1.48652	8	1.06675	106.675	0.0237169	2.37169	14
	11.8117	0.966995	96.6995	0.0148293	1.48293	8	1.06656	106.656	0.0237102	2.37102	14
	11.8767	0.966716	96.6716	0.0147933	1.47933	8	1.06637	106.637	0.0237035	2.37035	14
	11.9417	0.966436	96.6436	0.0147573	1.47573	8	1.06617	106.617	0.0236969	2.36969	14
	12.0067	0.966155	96.6155	0.0147212	1.47212	8	1.06598	106.598	0.0236902	2.36902	14
	12.0716	0.965874	96.5874	0.0146853	1.46853	8	1.06579	106.579	0.0236835	2.36835	14
	12.1366	0.965592	96.5592	0.0146492	1.46492	8	1.06559	106.559	0.0236769	2.36769	14
	12.2016	0.965309	96.5309	0.0146131	1.46131	8	1.06539	106.539	0.0236703	2.36703	14
	12.2666	0.965025	96.5025	0.0145771	1.45771	8	1.0652	106.52	0.0236636	2.36636	14
	12.3315	0.96474	96.474	0.014541	1.4541	8	1.065	106.5	0.023657	2.3657	14
	12.3965	0.964455	96.4455	0.014505	1.4505	8	1.0648	106.48	0.0236504	2.36504	14
	12.4615	0.964169	96.4169	0.0144689	1.44689	8	1.0646	106.46	0.0236438	2.36438	14
	12.5264	0.963881	96.3881	0.0144328	1.44328	8	1.0644	106.44	0.0236372	2.36372	14
	12.5914	0.963593	96.3593	0.0143968	1.43968	8	1.0642	106.42	0.0236306	2.36306	14
[truncated: 2,505 more rows]

## Sheet: 1h
		engrailed nuclear over extranuclear ratio
[truncated: 1,817 more rows]

## Sheet: 4f
	H2O2 levels
[truncated: 22 more rows]

## Sheet: 2b
	Ctrl	D-Ala
[truncated: 27 more rows]

## Sheet: 2c
	CATmut	CAT
[truncated: 13 more rows]

[truncated: 14 more sheets: 2d, 2e, 2g, 2h, 2i, 3c, 3d, 3e, 3f, 3g, 3h, 3i, 4b, 4d]
